# Supplementary material for: Hexaaqua­zinc(II) bis­(4-hydroxy­benzene­sulfonate) dihydrate
Source: Acta Crystallogr Sect E Struct Rep Online. 2009 Nov 21;65(Pt 12):m1633. doi: 10.1107/S1600536809048375 (PMC2971862; doi:10.1107/S1600536809048375)
Supplement: Supplementary file 1 [file e-65-m1633-sup1.cif]

##############################################################################
###                                                                        ###
###        Electronic paper (Acta Crystallographica Section E)             ###
###                                                                        ###
##############################################################################
#                                                                            #
# This CIF contains the data in a paper accepted for publication in Acta     #
# Crystallographica Section E. It conforms to the requirements of Notes      #
# for Authors for Section E, and has been peer reviewed under the auspices   #
# of the IUCr Commission on Journals.                                        #
#                                                                            #
# Full details of the Crystallographic Information File format               #
# are given in the paper "The Crystallographic Information File (CIF):       #
# a New Standard Archive File for Crystallography" by S. R. Hall, F. H.      #
# Allen and I. D. Brown [Acta Cryst. (1991), A47, 655-685].                  #
#                                                                            #
# The current version of the core CIF dictionary is obtainable from          #
# ftp://ftp.iucr.org/pub/cif_core.dic. The current version number is 2.4.    #
#                                                                            #
# Software is freely available for graphical display of the structure(s) in  #
# this CIF.  For information consult the CIF home page http://www.iucr.org/  #
# cif/home.html                                                              #
#                                                                            #
# This file may be used for bona fide research purposes within the           #
# scientific community so long as proper attribution is given to the journal # 
# article from which it was obtained.                                        #
#                                                                            #
##############################################################################
                                             
data_global
_audit_creation_method     SHELXL-97
_journal_date_recd_electronic     2009-11-14
_journal_date_accepted     2009-11-14
_journal_name_full     'Acta Crystallographica, Section E'
_journal_year     2009
_journal_volume     65
_journal_issue     12
_journal_page_first     m1633
_journal_page_last     m1633
_journal_paper_category     QM
_journal_coeditor_code     HB5229
_publ_contact_author
;
     Dr. Seik Weng Ng
     Department of Chemistry
     University of Malaya
     50603 Kuala Lumpur
     Malaysia
;
_publ_contact_author_email     seikweng@um.edu.my
_publ_contact_author_fax     '03 7967 4193'
_publ_contact_author_phone     '03 7967 6778'
_publ_section_title
;
Hexaaquazinc(II) bis(4-hydroxybenzenesulfonate) dihydrate
;
loop_
    _publ_author_name
    _publ_author_address
    'Gao, Shan'
;
College of Chemistry and Materials Science
Heilongjiang University
Harbin 150080
People's Republic of China
;
    'Ng, Seik Weng'
;
Department of Chemistry
University of Malaya
50603 Kuala Lumpur
Malaysia
;
_publ_section_synopsis     .
data_I
_audit_creation_method     SHELXL-97
_chemical_name_systematic
;
Hexaaquazinc(II) bis(4-hydroxybenzenesulfonate) dihydrate
;
_chemical_name_common     ?
_chemical_formula_moiety     'H12 O6 Zn1 2+, 2(C6 H5 O4 S -), 2(H2 O)'
_chemical_formula_sum     'C12 H26 O16 S2 Zn'
_chemical_formula_iupac     '[Zn (H2 O)6] (C6 H5 O4 S)2, 2H2 O'
_chemical_formula_weight     555.82
_chemical_melting_point     ?
_symmetry_cell_setting     Monoclinic
_symmetry_space_group_name_H-M     'P 21/c'
_symmetry_space_group_name_Hall     '-P 2ybc'
loop_
    _symmetry_equiv_pos_as_xyz
    'x, y, z'
    '-x, y+1/2, -z+1/2'
    '-x, -y, -z'
    'x, -y-1/2, z-1/2'
_cell_length_a     11.7957(5)
_cell_length_b     7.2590(4)
_cell_length_c     25.3992(11)
_cell_angle_alpha     90.00
_cell_angle_beta     94.3400(10)
_cell_angle_gamma     90.00
_cell_volume     2168.57(18)
_cell_formula_units_Z     4
_cell_measurement_reflns_used     12326
_cell_measurement_theta_min     3.2
_cell_measurement_theta_max     27.5
_cell_measurement_temperature     293(2)
_exptl_crystal_description     Prism
_exptl_crystal_colour     Colorless
_exptl_crystal_size_max     0.19
_exptl_crystal_size_mid     0.19
_exptl_crystal_size_min     0.15
_exptl_crystal_density_diffrn     1.702
_exptl_crystal_density_meas     ?
_exptl_crystal_density_method     'not measured'
_exptl_crystal_F_000     1152
_exptl_absorpt_coefficient_mu     1.402
_exptl_absorpt_correction_type     Multi-scan
_exptl_absorpt_process_details     '(ABSCOR; Higashi, 1995)'
_exptl_absorpt_correction_T_min     0.7766
_exptl_absorpt_correction_T_max     0.8173
_diffrn_ambient_temperature     293(2)
_diffrn_radiation_type     MoK\a
_diffrn_radiation_wavelength     0.71073
_diffrn_radiation_source     'fine-focus sealed tube'
_diffrn_radiation_monochromator     graphite
_diffrn_measurement_device_type     'Rigaku R-AXIS RAPID IP diffractometer'
_diffrn_measurement_method     '\w scan'
_diffrn_detector_area_resol_mean     ?
_diffrn_reflns_number     20669
_diffrn_reflns_av_R_equivalents     0.0403
_diffrn_reflns_av_sigmaI/netI     0.0337
_diffrn_reflns_theta_min     3.22
_diffrn_reflns_theta_max     27.48
_diffrn_reflns_theta_full     27.48
_diffrn_measured_fraction_theta_max     0.992
_diffrn_measured_fraction_theta_full     0.992
_diffrn_reflns_limit_h_min     -15
_diffrn_reflns_limit_h_max     15
_diffrn_reflns_limit_k_min     -9
_diffrn_reflns_limit_k_max     9
_diffrn_reflns_limit_l_min     -29
_diffrn_reflns_limit_l_max     32
_diffrn_standards_number     0
_diffrn_standards_interval_count     0
_diffrn_standards_interval_time     0
_diffrn_standards_decay_%     0
_reflns_number_total     4940
_reflns_number_gt     3319
_reflns_threshold_expression     I>2\s(I)
_refine_ls_structure_factor_coef     Fsqd
_refine_ls_matrix_type     full
_refine_ls_R_factor_all     0.0563
_refine_ls_R_factor_gt     0.0304
_refine_ls_wR_factor_gt     0.0719
_refine_ls_wR_factor_ref     0.0823
_refine_ls_goodness_of_fit_ref     1.026
_refine_ls_restrained_S_all     1.025
_refine_ls_number_reflns     4940
_refine_ls_number_parameters     355
_refine_ls_number_restraints     18
_refine_ls_hydrogen_treatment     mixed
_refine_ls_weighting_scheme     calc
_refine_ls_weighting_details
         'calc w=1/[\s^2^(Fo^2^)+(0.0405P)^2^+0.0996P] where P=(Fo^2^+2Fc^2^)/3'
_atom_sites_solution_hydrogens     geom
_atom_sites_solution_primary     direct
_atom_sites_solution_secondary     difmap
_refine_ls_shift/su_max     0.001
_refine_ls_shift/su_mean     0.000
_refine_diff_density_max     0.326
_refine_diff_density_min     -0.402
_refine_ls_extinction_method     none
_refine_ls_extinction_coef     ?
loop_
    _atom_type_symbol
    _atom_type_description
    _atom_type_scat_dispersion_real
    _atom_type_scat_dispersion_imag
    _atom_type_scat_source
    'C' 'C' 0.0033 0.0016
                         'International Tables Vol C Tables 4.2.6.8 and 6.1.1.4'
    'H' 'H' 0.0000 0.0000
                         'International Tables Vol C Tables 4.2.6.8 and 6.1.1.4'
    'O' 'O' 0.0106 0.0060
                         'International Tables Vol C Tables 4.2.6.8 and 6.1.1.4'
    'S' 'S' 0.1246 0.1234
                         'International Tables Vol C Tables 4.2.6.8 and 6.1.1.4'
    'Zn' 'Zn' 0.2839 1.4301
                         'International Tables Vol C Tables 4.2.6.8 and 6.1.1.4'
_computing_data_collection     'RAPID-AUTO (Rigaku, 1998)'
_computing_cell_refinement     'RAPID-AUTO (Rigaku, 1998)'
_computing_data_reduction     'CrystalClear (Rigaku/MSC, 2002)'
_computing_structure_solution     'SHELXS97 (Sheldrick, 2008)'
_computing_structure_refinement     'SHELXL97 (Sheldrick, 2008)'
_computing_molecular_graphics     'X-SEED (Barbour, 2001)'
_computing_publication_material     'publCIF (Westrip, 2009)'
loop_
    _atom_site_type_symbol
    _atom_site_label
    _atom_site_fract_x
    _atom_site_fract_y
    _atom_site_fract_z
    _atom_site_U_iso_or_equiv
    _atom_site_adp_type
    _atom_site_calc_flag
    _atom_site_refinement_flags
    _atom_site_occupancy
    _atom_site_disorder_assembly
    _atom_site_disorder_group
    Zn Zn1 0.5000 0.5000 0.5000 0.02424(10) Uani d S 1 . .
    Zn Zn2 0.0000 0.5000 0.5000 0.02415(10) Uani d S 1 . .
    S S1 0.60479(4) 0.93447(8) 0.365706(19) 0.02769(13) Uani d . 1 . .
    S S2 0.09496(4) 0.94376(8) 0.36609(2) 0.02778(13) Uani d . 1 . .
    O O1 0.68413(13) 0.8168(2) 0.39683(6) 0.0436(4) Uani d . 1 . .
    O O2 0.48651(12) 0.8933(2) 0.37348(6) 0.0367(4) Uani d . 1 . .
    O O3 0.63007(14) 1.1293(2) 0.37462(6) 0.0410(4) Uani d . 1 . .
    O O4 0.68090(14) 0.8205(2) 0.14198(5) 0.0405(4) Uani d D 1 . .
    O O5 0.17678(13) 0.8315(2) 0.39749(6) 0.0393(4) Uani d . 1 . .
    O O6 -0.02227(12) 0.8971(2) 0.37348(6) 0.0385(4) Uani d . 1 . .
    O O7 0.11697(13) 1.1408(2) 0.37451(5) 0.0359(4) Uani d . 1 . .
    O O8 0.17676(14) 0.8359(2) 0.14229(6) 0.0412(4) Uani d D 1 . .
    O O1W 0.64682(13) 0.6615(2) 0.49333(6) 0.0300(3) Uani d D 1 . .
    O O2W 0.43907(16) 0.5631(3) 0.42376(6) 0.0425(4) Uani d D 1 . .
    O O3W 0.41407(15) 0.7258(2) 0.52682(7) 0.0412(4) Uani d D 1 . .
    O O4W 0.15569(14) 0.5586(3) 0.47077(8) 0.0463(5) Uani d D 1 . .
    O O5W -0.08685(14) 0.5987(2) 0.43118(6) 0.0361(4) Uani d D 1 . .
    O O6W -0.01038(14) 0.7610(2) 0.53290(6) 0.0349(4) Uani d D 1 . .
    O O7W 0.64137(15) 0.9889(2) 0.54413(7) 0.0371(4) Uani d D 1 . .
    O O8W 0.16394(15) 0.9973(3) 0.52453(8) 0.0410(4) Uani d D 1 . .
    C C1 0.62536(16) 0.8899(3) 0.29904(7) 0.0243(4) Uani d . 1 . .
    C C2 0.73038(17) 0.8248(3) 0.28587(8) 0.0290(5) Uani d . 1 . .
    H H2 0.7871 0.7971 0.3121 0.035 Uiso calc R 1 . .
    C C3 0.74935(17) 0.8018(3) 0.23319(8) 0.0296(5) Uani d . 1 . .
    H H3 0.8194 0.7591 0.2239 0.035 Uiso calc R 1 . .
    C C4 0.66492(17) 0.8420(3) 0.19444(7) 0.0271(5) Uani d . 1 . .
    C C5 0.55995(17) 0.9073(3) 0.20759(8) 0.0323(5) Uani d . 1 . .
    H H5 0.5031 0.9340 0.1813 0.039 Uiso calc R 1 . .
    C C6 0.54101(17) 0.9321(3) 0.26028(8) 0.0299(5) Uani d . 1 . .
    H H6 0.4714 0.9771 0.2695 0.036 Uiso calc R 1 . .
    C C7 0.11767(16) 0.8998(3) 0.29945(8) 0.0254(4) Uani d . 1 . .
    C C8 0.21941(18) 0.8220(3) 0.28634(8) 0.0315(5) Uani d . 1 . .
    H H8A 0.2734 0.7847 0.3128 0.038 Uiso calc R 1 . .
    C C9 0.23990(18) 0.8004(3) 0.23389(8) 0.0329(5) Uani d . 1 . .
    H H9 0.3080 0.7487 0.2250 0.039 Uiso calc R 1 . .
    C C10 0.15988(18) 0.8550(3) 0.19468(8) 0.0283(5) Uani d . 1 . .
    C C11 0.05795(17) 0.9337(3) 0.20744(8) 0.0305(5) Uani d . 1 . .
    H H11A 0.0040 0.9707 0.1810 0.037 Uiso calc R 1 . .
    C C12 0.03764(17) 0.9561(3) 0.26017(8) 0.0283(5) Uani d . 1 . .
    H H12A -0.0300 1.0092 0.2691 0.034 Uiso calc R 1 . .
    H H4 0.7446(14) 0.769(4) 0.1384(11) 0.068(9) Uiso d D 1 . .
    H H8 0.2355(15) 0.769(3) 0.1402(11) 0.060(9) Uiso d D 1 . .
    H H11 0.659(2) 0.694(3) 0.4625(5) 0.048(8) Uiso d D 1 . .
    H H12 0.642(2) 0.762(2) 0.5103(9) 0.056(8) Uiso d D 1 . .
    H H21 0.459(3) 0.657(3) 0.4072(11) 0.084(11) Uiso d D 1 . .
    H H22 0.3924(17) 0.494(3) 0.4062(9) 0.048(8) Uiso d D 1 . .
    H H31 0.409(2) 0.761(4) 0.5581(5) 0.054(8) Uiso d D 1 . .
    H H32 0.393(2) 0.813(3) 0.5066(9) 0.065(10) Uiso d D 1 . .
    H H41 0.167(2) 0.639(3) 0.4480(8) 0.058(8) Uiso d D 1 . .
    H H42 0.2171(14) 0.511(3) 0.4836(10) 0.065(10) Uiso d D 1 . .
    H H51 -0.063(2) 0.690(3) 0.4144(10) 0.073(10) Uiso d D 1 . .
    H H52 -0.122(2) 0.518(3) 0.4119(9) 0.047(8) Uiso d D 1 . .
    H H61 0.0480(18) 0.831(4) 0.5340(13) 0.102(13) Uiso d D 1 . .
    H H62 -0.037(2) 0.768(4) 0.5627(6) 0.072(10) Uiso d D 1 . .
    H H71 0.7069(12) 1.027(4) 0.5550(10) 0.053(9) Uiso d D 1 . .
    H H72 0.603(2) 1.004(4) 0.5705(8) 0.084(12) Uiso d D 1 . .
    H H81 0.205(2) 1.039(4) 0.5508(8) 0.059(9) Uiso d D 1 . .
    H H82 0.121(3) 1.077(4) 0.5089(13) 0.112(15) Uiso d D 1 . .
loop_
    _atom_site_aniso_label
    _atom_site_aniso_U_11
    _atom_site_aniso_U_22
    _atom_site_aniso_U_33
    _atom_site_aniso_U_12
    _atom_site_aniso_U_13
    _atom_site_aniso_U_23
    Zn1 0.02731(18) 0.0253(2) 0.02019(17) -0.00203(14) 0.00222(14) -0.00013(14)
    Zn2 0.02819(18) 0.0218(2) 0.02263(18) -0.00079(14) 0.00322(14) 0.00139(14)
    S1 0.0340(3) 0.0312(3) 0.0185(3) -0.0047(2) 0.0060(2) 0.0007(2)
    S2 0.0349(3) 0.0284(3) 0.0206(3) -0.0069(2) 0.0056(2) 0.0014(2)
    O1 0.0478(9) 0.0573(12) 0.0259(8) 0.0082(8) 0.0034(7) 0.0106(8)
    O2 0.0347(8) 0.0444(10) 0.0323(8) -0.0053(7) 0.0119(7) 0.0013(7)
    O3 0.0598(10) 0.0359(10) 0.0293(8) -0.0147(8) 0.0151(8) -0.0076(7)
    O4 0.0484(10) 0.0537(12) 0.0198(7) 0.0188(8) 0.0061(7) -0.0021(7)
    O5 0.0461(9) 0.0444(11) 0.0272(8) -0.0023(8) 0.0004(7) 0.0092(7)
    O6 0.0368(8) 0.0438(11) 0.0362(9) -0.0103(7) 0.0122(7) 0.0016(8)
    O7 0.0511(9) 0.0290(9) 0.0292(8) -0.0110(7) 0.0131(7) -0.0067(7)
    O8 0.0520(11) 0.0486(11) 0.0235(8) 0.0167(9) 0.0068(8) -0.0010(7)
    O1W 0.0377(8) 0.0267(9) 0.0262(8) -0.0057(7) 0.0065(7) 0.0017(7)
    O2W 0.0637(12) 0.0380(11) 0.0237(9) -0.0182(9) -0.0102(8) 0.0058(8)
    O3W 0.0605(11) 0.0352(11) 0.0288(9) 0.0136(9) 0.0087(8) -0.0025(8)
    O4W 0.0312(9) 0.0519(12) 0.0574(12) 0.0040(9) 0.0129(9) 0.0285(10)
    O5W 0.0480(10) 0.0315(10) 0.0274(9) -0.0078(8) -0.0060(8) 0.0057(8)
    O6W 0.0509(10) 0.0255(9) 0.0297(9) -0.0042(8) 0.0112(8) -0.0049(7)
    O7W 0.0358(9) 0.0393(10) 0.0370(9) -0.0047(8) 0.0078(8) -0.0056(8)
    O8W 0.0379(10) 0.0417(11) 0.0431(11) -0.0049(8) 0.0017(9) -0.0040(9)
    C1 0.0297(11) 0.0248(12) 0.0189(9) -0.0033(9) 0.0048(9) 0.0011(8)
    C2 0.0312(11) 0.0305(13) 0.0247(10) 0.0054(9) -0.0023(9) -0.0004(9)
    C3 0.0303(11) 0.0314(13) 0.0274(11) 0.0086(9) 0.0053(9) -0.0025(9)
    C4 0.0372(12) 0.0241(12) 0.0202(10) 0.0030(9) 0.0037(9) -0.0026(9)
    C5 0.0308(11) 0.0413(15) 0.0241(11) 0.0051(10) -0.0015(9) -0.0007(10)
    C6 0.0260(10) 0.0362(13) 0.0278(11) 0.0016(10) 0.0045(9) -0.0003(9)
    C7 0.0308(11) 0.0221(12) 0.0235(10) -0.0046(9) 0.0024(9) -0.0016(9)
    C8 0.0347(12) 0.0315(13) 0.0277(11) 0.0052(10) -0.0019(10) 0.0004(9)
    C9 0.0343(12) 0.0332(13) 0.0316(12) 0.0089(10) 0.0050(10) -0.0027(10)
    C10 0.0381(12) 0.0251(12) 0.0221(10) 0.0008(9) 0.0057(9) -0.0004(9)
    C11 0.0308(11) 0.0332(13) 0.0267(11) 0.0052(10) -0.0036(9) 0.0004(9)
    C12 0.0273(11) 0.0285(12) 0.0296(12) 0.0000(9) 0.0046(9) -0.0021(9)
_geom_special_details
;
All e.s.d.'s (except the e.s.d. in the dihedral angle between two l.s. planes)
are estimated using the full covariance matrix. The cell e.s.d.'s are taken
into account individually in the estimation of e.s.d.'s in distances, angles
and torsion angles; correlations between e.s.d.'s in cell parameters are only
used when they are defined by crystal symmetry. An approximate (isotropic)
treatment of cell e.s.d.'s is used for estimating e.s.d.'s involving l.s.
planes.
;
loop_
    _geom_bond_atom_site_label_1
    _geom_bond_atom_site_label_2
    _geom_bond_site_symmetry_2
    _geom_bond_distance
    _geom_bond_publ_flag
    Zn1 O2W . 2.0654(16) y
    Zn1 O2W 3_666 2.0654(16) ?
    Zn1 O3W . 2.0692(16) y
    Zn1 O3W 3_666 2.0692(16) ?
    Zn1 O1W 3_666 2.1087(15) ?
    Zn1 O1W . 2.1087(15) y
    Zn2 O4W 3_566 2.0763(15) ?
    Zn2 O4W . 2.0763(15) y
    Zn2 O6W . 2.0780(16) y
    Zn2 O6W 3_566 2.0780(16) ?
    Zn2 O5W . 2.0849(16) y
    Zn2 O5W 3_566 2.0849(16) ?
    S1 O2 . 1.4549(14) ?
    S1 O1 . 1.4555(17) ?
    S1 O3 . 1.4598(17) ?
    S1 C1 . 1.7587(19) ?
    S2 O6 . 1.4495(15) ?
    S2 O5 . 1.4542(16) ?
    S2 O7 . 1.4666(16) ?
    S2 C7 . 1.763(2) ?
    O4 C4 . 1.369(2) ?
    O4 H4 . 0.851(10) ?
    O8 C10 . 1.367(2) ?
    O8 H8 . 0.849(10) ?
    O1W H11 . 0.843(10) ?
    O1W H12 . 0.849(10) ?
    O2W H21 . 0.845(10) ?
    O2W H22 . 0.846(10) ?
    O3W H31 . 0.840(10) ?
    O3W H32 . 0.841(10) ?
    O4W H41 . 0.840(10) ?
    O4W H42 . 0.847(10) ?
    O5W H51 . 0.846(10) ?
    O5W H52 . 0.849(10) ?
    O6W H61 . 0.854(10) ?
    O6W H62 . 0.842(10) ?
    O7W H71 . 0.847(10) ?
    O7W H72 . 0.846(10) ?
    O8W H81 . 0.849(10) ?
    O8W H82 . 0.848(10) ?
    C1 C6 . 1.380(3) ?
    C1 C2 . 1.390(3) ?
    C2 C3 . 1.383(3) ?
    C2 H2 . 0.9300 ?
    C3 C4 . 1.377(3) ?
    C3 H3 . 0.9300 ?
    C4 C5 . 1.390(3) ?
    C5 C6 . 1.385(3) ?
    C5 H5 . 0.9300 ?
    C6 H6 . 0.9300 ?
    C7 C12 . 1.382(3) ?
    C7 C8 . 1.389(3) ?
    C8 C9 . 1.381(3) ?
    C8 H8A . 0.9300 ?
    C9 C10 . 1.378(3) ?
    C9 H9 . 0.9300 ?
    C10 C11 . 1.391(3) ?
    C11 C12 . 1.388(3) ?
    C11 H11A . 0.9300 ?
    C12 H12A . 0.9300 ?
loop_
    _geom_angle_atom_site_label_1
    _geom_angle_atom_site_label_2
    _geom_angle_atom_site_label_3
    _geom_angle_site_symmetry_1
    _geom_angle_site_symmetry_3
    _geom_angle
    _geom_angle_publ_flag
    O2W Zn1 O2W . 3_666 180.0 ?
    O2W Zn1 O3W . . 89.34(7) ?
    O2W Zn1 O3W 3_666 . 90.66(7) ?
    O2W Zn1 O3W . 3_666 90.66(7) ?
    O2W Zn1 O3W 3_666 3_666 89.34(7) ?
    O3W Zn1 O3W . 3_666 180.0 ?
    O2W Zn1 O1W . 3_666 88.23(6) ?
    O2W Zn1 O1W 3_666 3_666 91.77(6) ?
    O3W Zn1 O1W . 3_666 89.32(7) ?
    O3W Zn1 O1W 3_666 3_666 90.68(7) ?
    O2W Zn1 O1W . . 91.77(6) ?
    O2W Zn1 O1W 3_666 . 88.23(6) ?
    O3W Zn1 O1W . . 90.68(7) ?
    O3W Zn1 O1W 3_666 . 89.32(7) ?
    O1W Zn1 O1W 3_666 . 180.0 ?
    O4W Zn2 O4W 3_566 . 180.0 ?
    O4W Zn2 O6W 3_566 . 87.85(7) ?
    O4W Zn2 O6W . . 92.15(7) ?
    O4W Zn2 O6W 3_566 3_566 92.15(7) ?
    O4W Zn2 O6W . 3_566 87.85(7) ?
    O6W Zn2 O6W . 3_566 180.0 ?
    O4W Zn2 O5W 3_566 . 88.76(7) ?
    O4W Zn2 O5W . . 91.24(7) ?
    O6W Zn2 O5W . . 89.07(7) ?
    O6W Zn2 O5W 3_566 . 90.93(7) ?
    O4W Zn2 O5W 3_566 3_566 91.24(7) ?
    O4W Zn2 O5W . 3_566 88.76(7) ?
    O6W Zn2 O5W . 3_566 90.93(7) ?
    O6W Zn2 O5W 3_566 3_566 89.07(7) ?
    O5W Zn2 O5W . 3_566 180.0 ?
    O2 S1 O1 . . 112.93(10) ?
    O2 S1 O3 . . 111.38(10) ?
    O1 S1 O3 . . 111.66(10) ?
    O2 S1 C1 . . 107.25(9) ?
    O1 S1 C1 . . 106.56(9) ?
    O3 S1 C1 . . 106.63(9) ?
    O6 S2 O5 . . 113.46(9) ?
    O6 S2 O7 . . 111.65(9) ?
    O5 S2 O7 . . 111.33(10) ?
    O6 S2 C7 . . 107.33(9) ?
    O5 S2 C7 . . 106.41(9) ?
    O7 S2 C7 . . 106.16(9) ?
    C4 O4 H4 . . 109.9(19) ?
    C10 O8 H8 . . 107.3(19) ?
    Zn1 O1W H11 . . 115.8(17) ?
    Zn1 O1W H12 . . 110.2(17) ?
    H11 O1W H12 . . 105(2) ?
    Zn1 O2W H21 . . 124(2) ?
    Zn1 O2W H22 . . 121.9(19) ?
    H21 O2W H22 . . 114(3) ?
    Zn1 O3W H31 . . 128.5(19) ?
    Zn1 O3W H32 . . 121.7(19) ?
    H31 O3W H32 . . 108(3) ?
    Zn2 O4W H41 . . 125.1(18) ?
    Zn2 O4W H42 . . 122.1(18) ?
    H41 O4W H42 . . 112(2) ?
    Zn2 O5W H51 . . 122(2) ?
    Zn2 O5W H52 . . 115.8(18) ?
    H51 O5W H52 . . 114(3) ?
    Zn2 O6W H61 . . 119(2) ?
    Zn2 O6W H62 . . 117(2) ?
    H61 O6W H62 . . 107(3) ?
    H71 O7W H72 . . 104(3) ?
    H81 O8W H82 . . 114(3) ?
    C6 C1 C2 . . 120.75(18) ?
    C6 C1 S1 . . 120.10(15) ?
    C2 C1 S1 . . 118.98(16) ?
    C3 C2 C1 . . 119.08(19) ?
    C3 C2 H2 . . 120.5 ?
    C1 C2 H2 . . 120.5 ?
    C4 C3 C2 . . 120.31(18) ?
    C4 C3 H3 . . 119.8 ?
    C2 C3 H3 . . 119.8 ?
    O4 C4 C3 . . 121.75(18) ?
    O4 C4 C5 . . 117.61(19) ?
    C3 C4 C5 . . 120.64(18) ?
    C6 C5 C4 . . 119.2(2) ?
    C6 C5 H5 . . 120.4 ?
    C4 C5 H5 . . 120.4 ?
    C1 C6 C5 . . 120.01(19) ?
    C1 C6 H6 . . 120.0 ?
    C5 C6 H6 . . 120.0 ?
    C12 C7 C8 . . 120.14(19) ?
    C12 C7 S2 . . 119.64(15) ?
    C8 C7 S2 . . 120.03(16) ?
    C9 C8 C7 . . 119.7(2) ?
    C9 C8 H8A . . 120.2 ?
    C7 C8 H8A . . 120.2 ?
    C10 C9 C8 . . 120.29(19) ?
    C10 C9 H9 . . 119.9 ?
    C8 C9 H9 . . 119.9 ?
    O8 C10 C9 . . 122.13(18) ?
    O8 C10 C11 . . 117.43(19) ?
    C9 C10 C11 . . 120.44(18) ?
    C10 C11 C12 . . 119.2(2) ?
    C10 C11 H11A . . 120.4 ?
    C12 C11 H11A . . 120.4 ?
    C7 C12 C11 . . 120.23(19) ?
    C7 C12 H12A . . 119.9 ?
    C11 C12 H12A . . 119.9 ?
loop_
    _geom_torsion_atom_site_label_1
    _geom_torsion_atom_site_label_2
    _geom_torsion_atom_site_label_3
    _geom_torsion_atom_site_label_4
    _geom_torsion_site_symmetry_1
    _geom_torsion_site_symmetry_2
    _geom_torsion_site_symmetry_3
    _geom_torsion_site_symmetry_4
    _geom_torsion
    _geom_torsion_publ_flag
    O2 S1 C1 C6 . . . . 37.7(2) ?
    O1 S1 C1 C6 . . . . 158.94(18) ?
    O3 S1 C1 C6 . . . . -81.67(19) ?
    O2 S1 C1 C2 . . . . -146.98(17) ?
    O1 S1 C1 C2 . . . . -25.8(2) ?
    O3 S1 C1 C2 . . . . 93.60(18) ?
    C6 C1 C2 C3 . . . . -0.3(3) ?
    S1 C1 C2 C3 . . . . -175.53(16) ?
    C1 C2 C3 C4 . . . . -0.4(3) ?
    C2 C3 C4 O4 . . . . -179.9(2) ?
    C2 C3 C4 C5 . . . . 0.5(3) ?
    O4 C4 C5 C6 . . . . -179.5(2) ?
    C3 C4 C5 C6 . . . . 0.1(3) ?
    C2 C1 C6 C5 . . . . 0.9(3) ?
    S1 C1 C6 C5 . . . . 176.08(17) ?
    C4 C5 C6 C1 . . . . -0.8(3) ?
    O6 S2 C7 C12 . . . . 44.6(2) ?
    O5 S2 C7 C12 . . . . 166.37(17) ?
    O7 S2 C7 C12 . . . . -74.94(19) ?
    O6 S2 C7 C8 . . . . -140.39(17) ?
    O5 S2 C7 C8 . . . . -18.6(2) ?
    O7 S2 C7 C8 . . . . 100.09(18) ?
    C12 C7 C8 C9 . . . . -0.3(3) ?
    S2 C7 C8 C9 . . . . -175.31(17) ?
    C7 C8 C9 C10 . . . . -0.2(3) ?
    C8 C9 C10 O8 . . . . -179.9(2) ?
    C8 C9 C10 C11 . . . . 0.4(3) ?
    O8 C10 C11 C12 . . . . -179.8(2) ?
    C9 C10 C11 C12 . . . . -0.1(3) ?
    C8 C7 C12 C11 . . . . 0.6(3) ?
    S2 C7 C12 C11 . . . . 175.62(17) ?
    C10 C11 C12 C7 . . . . -0.4(3) ?
loop_
    _geom_hbond_atom_site_label_D
    _geom_hbond_atom_site_label_H
    _geom_hbond_atom_site_label_A
    _geom_hbond_site_symmetry_A
    _geom_hbond_distance_DH
    _geom_hbond_distance_HA
    _geom_hbond_distance_DA
    _geom_hbond_angle_DHA
    _geom_hbond_publ_flag
    O1w H11 O1 . 0.840(10)
                         1.930(10)
                                 2.763(2) 169(3) yes
    O1w H12 O7w . 0.850(10)
                          1.860(10)
                                  2.707(2) 175(2) yes
    O2w H21 O2 . 0.850(10)
                         1.950(10)
                                 2.792(2) 172(3) yes
    O2w H22 O4 2_645 0.850(10)
                             1.920(10)
                                     2.745(2) 166(3) yes
    O3w H31 O3 3_676 0.840(10)
                             1.970(10)
                                     2.800(2) 168(3) yes
    O3w H32 O7w 3_676 0.840(10)
                              1.950(10)
                                      2.790(2) 174(3) yes
    O4w H41 O5 . 0.840(10)
                         1.910(10)
                                 2.742(2) 174(3) yes
    O4w H42 O1w 3_666 0.850(10)
                              2.080(10)
                                      2.914(2) 167(3) yes
    O5w H51 O6 . 0.850(10)
                         1.910(10)
                                 2.755(2) 175(3) yes
    O5w H52 O8 2_545 0.850(10)
                             1.980(10)
                                     2.819(2) 168(3) yes
    O6w H61 O8w . 0.850(10)
                          1.850(10)
                                  2.698(2) 170(3) yes
    O6w H62 O7 3_576 0.840(10)
                             2.030(10)
                                     2.8401(19) 163(3) yes
    O4 H4 O7 2_645 0.850(10)
                           1.930(10)
                                   2.777(2) 175(3) yes
    O8 H8 O3 2_645 0.850(10)
                           1.950(10)
                                   2.788(2) 172(3) yes
