# Supplementary material for: Hexaaqua­zinc(II) bis­(4-hydroxy­benzene­sulfonate) dihydrate
Source: Acta Crystallogr Sect E Struct Rep Online. 2009 Nov 21;65(Pt 12):m1633. doi: 10.1107/S1600536809048375 (PMC2971862; doi:10.1107/S1600536809048375)
Supplement: Supplementary file 2 [file e-65-m1633-Isup2.hkl]

# 
# h,k,l, Fc-squared, Fo-squared, sigma(Fo-squared) and status flag 
# 
data_I
_shelx_title '  P21/c' 
_shelx_refln_list_code          4 
_shelx_F_calc_maximum      301.46 
_exptl_crystal_F_000      1152.00 
_reflns_d_resolution_high  0.7700 
 
loop_ 
 _symmetry_equiv_pos_as_xyz 
 'x, y, z' 
 '-x, y+1/2, -z+1/2' 
 '-x, -y, -z' 
 'x, -y-1/2, z-1/2' 
 
_cell_length_a    11.7957 
_cell_length_b     7.2590 
_cell_length_c    25.3992 
_cell_angle_alpha  90.000 
_cell_angle_beta   94.340 
_cell_angle_gamma  90.000 
 
_shelx_F_squared_multiplier     1.000 
 
loop_ 
 _refln_index_h 
 _refln_index_k 
 _refln_index_l 
 _refln_F_squared_calc 
 _refln_F_squared_meas 
 _refln_F_squared_sigma 
 _refln_observed_status 
   2   0   0    19212.22    20504.94    293.80 o 
   3   0   0      412.25      390.36     18.07 o 
   4   0   0     1232.75     1404.28     25.66 o 
   5   0   0     1578.16     1479.37     48.10 o 
   6   0   0    10685.23    11164.35    141.58 o 
   7   0   0       42.90       44.71      8.91 o 
   8   0   0     6562.79     6515.45     89.26 o 
   9   0   0       19.94        7.21     10.96 o 
  10   0   0     2713.18     2703.95     70.78 o 
  11   0   0      329.85      370.26     25.66 o 
  12   0   0     2801.86     2872.51    119.87 o 
  13   0   0       85.73      120.99     22.47 o 
  14   0   0       11.98       -4.85     19.30 o 
  15   0   0      145.77      121.75     33.81 o 
   1   1   0      242.51      262.26      5.91 o 
   2   1   0    15511.00    15601.92    163.81 o 
   3   1   0       15.69       12.25      5.98 o 
   4   1   0    19505.98    20385.47    195.30 o 
   5   1   0       62.21       53.74      7.87 o 
   6   1   0      120.49      129.16     11.50 o 
   7   1   0        1.86        8.16      8.48 o 
   8   1   0      119.96      143.64     12.16 o 
   9   1   0      230.22      234.97     14.92 o 
  10   1   0      256.70      245.59     15.54 o 
  11   1   0       48.27       45.81     14.15 o 
  12   1   0       35.91        9.68     10.84 o 
  13   1   0        2.81       -5.31     11.40 o 
  14   1   0        5.37       22.88     13.01 o 
  15   1   0       23.59       20.93     21.49 o 
   0   2   0    21434.71    19870.34    356.59 o 
   1   2   0      272.24      275.56     15.05 o 
   2   2   0    46726.56    46612.01    612.24 o 
   3   2   0     2849.51     2821.11     30.19 o 
   4   2   0       61.79       60.56      7.76 o 
   5   2   0      264.88      268.69     10.79 o 
   6   2   0     1895.83     1814.64     22.30 o 
   7   2   0      205.91      209.60     16.96 o 
   8   2   0     3259.39     3295.72     45.13 o 
   9   2   0      461.04      492.88     17.99 o 
  10   2   0     2088.71     2161.56     34.72 o 
  11   2   0      132.93      153.41     15.01 o 
  12   2   0      475.22      453.79     18.77 o 
  13   2   0       47.96       19.23     11.88 o 
  14   2   0      278.77      310.12     41.88 o 
   1   3   0       73.95       82.08     11.42 o 
   2   3   0     7860.29     7776.24    117.12 o 
   3   3   0      277.01      265.38     15.07 o 
   4   3   0     1578.58     1695.24     27.55 o 
   5   3   0       64.54       63.74     10.14 o 
   6   3   0      992.82      993.82     22.48 o 
   7   3   0      775.91      741.43     19.29 o 
   8   3   0      518.38      573.05     23.10 o 
   9   3   0       33.00       38.60     14.08 o 
  10   3   0       18.23       31.13     10.96 o 
  11   3   0      109.54      109.07     13.41 o 
  12   3   0      169.43      147.58     17.41 o 
  13   3   0       20.78       10.85     10.94 o 
  14   3   0        5.03      -14.02     26.34 o 
   0   4   0      595.91      361.68     26.27 o 
   1   4   0      105.15       98.46     15.41 o 
   2   4   0     5520.68     5325.00     63.69 o 
   3   4   0      294.13      297.89     14.83 o 
   4   4   0     9081.02     8864.35    109.01 o 
   5   4   0      689.20      703.94     19.56 o 
   6   4   0     2031.48     2001.76     34.37 o 
   7   4   0      197.96      205.77     17.36 o 
   8   4   0     1177.21     1236.92     31.36 o 
   9   4   0        0.91        3.93     10.47 o 
  10   4   0      885.55      941.69     24.43 o 
  11   4   0        6.09        3.84     11.16 o 
  12   4   0     1206.71     1121.40     79.63 o 
  13   4   0       13.55        8.87     20.99 o 
   1   5   0      345.30      349.27     25.06 o 
   2   5   0      568.62      595.45     24.40 o 
   3   5   0      550.79      529.29     29.38 o 
   4   5   0     3390.88     3391.32     54.71 o 
   5   5   0      126.67      136.08     19.60 o 
   6   5   0     1293.98     1257.99     30.40 o 
   7   5   0        5.24       -1.61     22.38 o 
   8   5   0      903.42      972.84     32.96 o 
   9   5   0       39.08       39.17     17.12 o 
  10   5   0      137.70      143.72     21.02 o 
  11   5   0       86.54       84.29     17.86 o 
  12   5   0      195.90      104.77     33.23 o 
   0   6   0     1467.58     1389.68     60.63 o 
   1   6   0        1.12       -1.26     15.97 o 
   2   6   0      557.02      549.48     28.52 o 
   3   6   0        0.26       -6.51     17.13 o 
   4   6   0     2260.66     2222.36     51.29 o 
   5   6   0       13.24        6.32     16.42 o 
   6   6   0     5988.83     5956.39     91.42 o 
   7   6   0       91.26      114.99     20.62 o 
   8   6   0      558.43      519.00    100.56 o 
   9   6   0        3.43      -11.92     17.62 o 
  10   6   0       35.70       43.06     21.65 o 
  11   6   0        1.28        8.81     16.53 o 
   1   7   0        0.63       20.59     18.59 o 
   2   7   0     1642.16     1547.81     46.97 o 
   3   7   0      201.95      203.05     27.62 o 
   4   7   0       27.93       10.14     18.19 o 
   5   7   0      225.33      224.13     23.52 o 
   6   7   0      103.86      131.72     26.75 o 
   7   7   0       19.79       35.99     18.55 o 
   8   7   0        0.11       -8.58     23.47 o 
   9   7   0       13.80       35.09     22.73 o 
  10   7   0       44.89       70.81     25.46 o 
   0   8   0        9.20       75.75     54.64 o 
   1   8   0       19.32       35.26     22.87 o 
   2   8   0     1139.15     1136.29     49.81 o 
   3   8   0        5.14       27.79     24.80 o 
   4   8   0     1000.30     1118.58     45.27 o 
   5   8   0       32.78       15.18     19.72 o 
   6   8   0     2658.16     2553.53     80.04 o 
   7   8   0       29.11       -5.73     22.07 o 
   8   8   0      831.04      820.06     47.62 o 
   1   9   0       13.82       34.45     26.34 o 
   2   9   0       89.58       89.30     35.09 o 
   3   9   0       19.16       41.01     26.75 o 
   4   9   0       13.68       11.39     24.11 o 
 -15   1   1       89.69       68.80     21.86 o 
 -14   1   1     1004.71      992.37     54.27 o 
 -13   1   1        8.55       17.55     10.46 o 
 -12   1   1     2037.16     2177.28     33.00 o 
 -11   1   1       74.35       60.58     13.81 o 
 -10   1   1      204.46      227.32     21.52 o 
  -9   1   1        3.99        4.99     13.05 o 
  -8   1   1      117.17      160.56     14.53 o 
  -7   1   1      179.72      177.39     10.13 o 
  -6   1   1     3762.91     3601.42     39.65 o 
  -5   1   1       74.33       69.91      6.95 o 
  -4   1   1    32939.17    33443.62    484.05 o 
  -3   1   1      315.60      311.50     12.31 o 
  -2   1   1    90875.42    84052.30   1169.26 o 
  -1   1   1       17.88       20.04      3.43 o 
   1   1   1        2.63       10.72      4.39 o 
   2   1   1    11800.49    11741.57     96.89 o 
   3   1   1     1384.09     1317.68     18.05 o 
   4   1   1     6792.25     6894.45     64.90 o 
   5   1   1      121.69      126.94      8.60 o 
   6   1   1     7288.07     6758.69     74.32 o 
   7   1   1      655.17      687.76     19.68 o 
   8   1   1     3147.24     3114.06     42.74 o 
   9   1   1      491.64      519.89     17.03 o 
  10   1   1      365.88      365.73     17.90 o 
  11   1   1       24.09       27.61     11.10 o 
  12   1   1      615.24      594.83     26.21 o 
  13   1   1       18.28       32.45     10.76 o 
  14   1   1     1355.39     1318.45     48.59 o 
  15   1   1       12.68       42.94     26.51 o 
 -14   2   1      256.18      256.32     56.10 o 
 -13   2   1       26.89       16.24     10.71 o 
 -12   2   1      312.45      316.62     29.81 o 
 -11   2   1       56.49       54.55     16.03 o 
 -10   2   1       25.30       14.99      8.05 o 
  -9   2   1      183.48      193.18     12.05 o 
  -8   2   1     3136.36     3103.03     35.97 o 
  -7   2   1       52.38       59.75      7.56 o 
  -6   2   1       58.23       50.33      6.33 o 
  -5   2   1        0.28       -7.52      7.52 o 
  -4   2   1     5776.22     5941.33     51.81 o 
  -3   2   1       30.49       41.34      7.24 o 
  -2   2   1      186.40      192.71      9.93 o 
  -1   2   1       64.87       65.56     10.46 o 
   0   2   1    59975.93    57979.21    934.55 o 
   1   2   1       94.85       96.25     11.29 o 
   2   2   1      294.40      268.74     12.83 o 
   3   2   1       31.88       21.38      7.47 o 
   4   2   1      876.52      780.05     16.42 o 
   5   2   1      272.64      273.62     11.39 o 
   6   2   1       67.70       74.00      7.28 o 
   7   2   1        3.53        4.28      7.21 o 
   8   2   1     2690.10     2722.07     35.81 o 
   9   2   1        6.67       11.84      9.64 o 
  10   2   1      297.98      294.16     13.89 o 
  11   2   1       11.03       12.58     10.59 o 
  12   2   1       65.56       68.98     15.14 o 
  13   2   1       13.42       31.76     11.84 o 
  14   2   1      258.19      233.87     34.76 o 
 -14   3   1      429.38      337.21     96.28 o 
 -13   3   1        0.43       -7.89     11.14 o 
 -12   3   1      699.11      689.38     28.94 o 
 -11   3   1      140.28      146.75     17.12 o 
 -10   3   1     2067.32     2068.94     34.53 o 
  -9   3   1       28.70       19.33     11.70 o 
  -8   3   1     1978.52     2019.71     35.82 o 
  -7   3   1      436.17      417.31     16.66 o 
  -6   3   1     4003.68     3796.81     45.71 o 
  -5   3   1       12.92       12.77      7.34 o 
  -4   3   1    44104.12    44101.88    554.23 o 
  -3   3   1      378.96      412.42     13.65 o 
  -2   3   1     1323.17     1113.16     20.49 o 
  -1   3   1      583.25      562.92     18.97 o 
   0   3   1     2798.36     2851.33     45.77 o 
   1   3   1      265.94      270.63     15.98 o 
   2   3   1    30397.73    31054.38    387.57 o 
   3   3   1      493.60      522.54     14.81 o 
   4   3   1     1308.85     1219.52     20.34 o 
   5   3   1      255.33      287.27     11.36 o 
   6   3   1     4034.57     4110.92     55.81 o 
   7   3   1      349.70      348.79     19.53 o 
   8   3   1     4417.02     4440.98     53.79 o 
   9   3   1        0.59        6.88     10.62 o 
  10   3   1     1847.75     1840.96     37.27 o 
  11   3   1       26.86       21.45     10.89 o 
  12   3   1       74.16       73.20     13.70 o 
  13   3   1        0.02      -14.67     15.77 o 
  14   3   1      428.95      392.06    103.50 o 
 -13   4   1       51.84       25.96     21.93 o 
 -12   4   1       16.38       23.92     11.03 o 
 -11   4   1       70.88       86.07     14.42 o 
 -10   4   1      525.09      532.80     20.63 o 
  -9   4   1      556.23      573.98     17.94 o 
  -8   4   1      111.53      107.72     16.77 o 
  -7   4   1      439.98      485.60     28.54 o 
  -6   4   1     3828.24     3893.47     55.98 o 
  -5   4   1      290.03      317.71     20.20 o 
  -4   4   1       36.50       37.31     18.98 o 
  -3   4   1       28.35       24.18     11.29 o 
  -2   4   1    24393.44    24476.05    318.40 o 
  -1   4   1      110.95      109.32     16.52 o 
   0   4   1      129.96       87.57     14.28 o 
   1   4   1      875.13      882.90     27.62 o 
   2   4   1     2452.56     2543.90     38.34 o 
   3   4   1       91.04       94.70     15.96 o 
   4   4   1     4672.21     4790.65     59.38 o 
   5   4   1      570.79      552.27     20.48 o 
   6   4   1       28.13       49.19     16.84 o 
   7   4   1       27.42       19.52     13.50 o 
   8   4   1     1110.23     1129.62     27.80 o 
   9   4   1       97.83      105.77     13.18 o 
  10   4   1      450.97      472.58     23.62 o 
  11   4   1        0.17        1.35     13.90 o 
  12   4   1      678.07      740.00     29.73 o 
  13   4   1       24.27       15.58     13.62 o 
 -12   5   1      251.74      133.10     43.30 o 
 -11   5   1       18.64       13.66     11.76 o 
 -10   5   1     1293.67     1227.01     30.08 o 
  -9   5   1       25.15       27.81     15.78 o 
  -8   5   1     4316.59     4372.22     74.14 o 
  -7   5   1        0.53       -4.37     13.34 o 
  -6   5   1     5390.33     5367.08     86.25 o 
  -5   5   1       66.35       68.19     15.07 o 
  -4   5   1      528.36      467.52     27.50 o 
  -3   5   1      516.10      520.27     24.35 o 
  -2   5   1     2206.16     2038.91     38.38 o 
  -1   5   1      323.41      316.76     24.32 o 
   0   5   1     4262.76     4285.95     70.13 o 
   1   5   1      492.57      482.15     25.26 o 
   2   5   1    10465.48    10541.62    137.02 o 
   3   5   1        1.12       28.52     13.88 o 
   4   5   1     6902.84     6793.00     98.02 o 
   5   5   1        0.02        8.73     16.44 o 
   6   5   1      123.15      143.15     16.25 o 
   7   5   1       12.15       21.93     17.32 o 
   8   5   1     2388.68     2327.08     50.25 o 
   9   5   1       22.20       27.88     20.63 o 
  10   5   1     1665.48     1665.61     39.29 o 
  11   5   1      114.20       75.00     21.03 o 
  12   5   1      318.31      292.14     60.85 o 
 -11   6   1        0.01       -3.89     17.76 o 
 -10   6   1       35.73       51.78     23.60 o 
  -9   6   1       17.22        9.00     21.87 o 
  -8   6   1       58.98       82.45     23.93 o 
  -7   6   1      170.36      153.72     22.71 o 
  -6   6   1     1334.40     1308.62     34.72 o 
  -5   6   1       14.29        2.25     18.48 o 
  -4   6   1       59.03       83.54     18.97 o 
  -3   6   1        1.52       -5.76     14.21 o 
  -2   6   1      844.17      779.71     32.65 o 
  -1   6   1        0.37        6.52     16.52 o 
   0   6   1     1495.39     1424.56     44.43 o 
   1   6   1      449.97      466.06     41.73 o 
   2   6   1     1331.74     1239.55     38.09 o 
   3   6   1      395.51      388.30     25.07 o 
   4   6   1      484.97      488.40     31.49 o 
   5   6   1       64.08       47.30     17.54 o 
   6   6   1      600.55      653.35     30.05 o 
   7   6   1       54.89       96.39     18.63 o 
   8   6   1      132.43      115.18     32.28 o 
   9   6   1       34.32       31.65     23.35 o 
  10   6   1       17.66       15.54     18.92 o 
  11   6   1       10.30       -1.11     17.00 o 
 -10   7   1      924.54      872.02     44.76 o 
  -9   7   1       43.57       92.46     30.70 o 
  -8   7   1     2042.91     1956.30     50.49 o 
  -7   7   1       12.29        3.88     15.86 o 
  -6   7   1      647.29      722.13     31.58 o 
  -5   7   1       33.58       46.64     19.18 o 
  -4   7   1       75.28       99.18     24.33 o 
  -3   7   1      235.06      204.59     25.59 o 
  -2   7   1      715.10      717.98     34.16 o 
  -1   7   1       89.38       97.75     21.00 o 
   0   7   1     1611.01     1643.94     54.69 o 
   1   7   1        0.12       19.04     19.91 o 
   2   7   1     3373.17     3592.89     89.13 o 
   3   7   1      116.84       90.47     22.19 o 
   4   7   1     3738.23     3718.20     78.54 o 
   5   7   1        7.44       29.14     22.50 o 
   6   7   1      750.03      800.01     39.80 o 
   7   7   1       50.50       38.25     23.88 o 
   8   7   1      266.70      254.13     32.95 o 
   9   7   1        0.02       11.27     22.86 o 
  10   7   1     1243.91     1361.90     57.92 o 
  -8   8   1       49.83       83.80     40.30 o 
  -7   8   1        1.64      -13.67     20.97 o 
  -6   8   1      316.94      298.93     30.40 o 
  -5   8   1        8.56      -20.11     20.11 o 
  -4   8   1       15.41       28.43     23.60 o 
  -3   8   1       29.62       31.71     20.74 o 
  -2   8   1      339.20      379.40     31.45 o 
  -1   8   1      194.11      226.00     32.56 o 
   0   8   1        0.27       -9.31     25.58 o 
   1   8   1       31.34       52.06     23.83 o 
   2   8   1       16.76       14.06     19.65 o 
   3   8   1        1.71       -8.05     21.36 o 
   4   8   1        0.05       -2.59     21.60 o 
   5   8   1        0.37       -5.07     26.36 o 
   6   8   1       37.40       74.39     31.98 o 
   7   8   1        6.92       25.50     25.18 o 
   8   8   1      289.99      243.62     59.41 o 
  -4   9   1       98.75       70.04     26.37 o 
  -3   9   1       34.94       37.11     30.55 o 
  -2   9   1       81.51       63.96     28.97 o 
  -1   9   1       11.06       23.61     24.87 o 
   0   9   1      555.07      625.45     41.92 o 
   1   9   1       24.30      -31.81     31.81 o 
   2   9   1     1804.78     1860.70     65.04 o 
   3   9   1        1.03        9.20     22.92 o 
   4   9   1      491.17      480.91     41.23 o 
 -15   0   2      104.56      186.54     51.83 o 
 -14   0   2     1584.15     1541.74    143.35 o 
 -13   0   2        0.09        3.63     22.68 o 
 -12   0   2      682.61      738.15     32.42 o 
 -11   0   2      388.26      420.92     24.38 o 
 -10   0   2     1406.68     1301.71     53.96 o 
  -9   0   2        2.85       11.14      8.57 o 
  -8   0   2    16882.08    16823.72    238.66 o 
  -7   0   2       32.90       40.70      7.50 o 
  -6   0   2    55933.93    60067.34   1110.38 o 
  -5   0   2      889.22      841.31     20.55 o 
  -4   0   2      373.92      336.76     10.82 o 
  -3   0   2      214.02      212.73     21.46 o 
  -2   0   2     2999.84     2885.34     26.83 o 
   2   0   2    60181.79    59756.38   1407.19 o 
   3   0   2      484.79      478.83     16.13 o 
   4   0   2       44.95       69.55     10.66 o 
   5   0   2     2309.68     2265.68     40.63 o 
   6   0   2     1756.72     1662.52     26.86 o 
   7   0   2      623.66      614.18     16.77 o 
   8   0   2      258.57      267.82     24.91 o 
   9   0   2      104.05      100.87     13.38 o 
  10   0   2     4703.02     4945.85    105.76 o 
  11   0   2       14.33       11.06     19.89 o 
  12   0   2     5511.75     5623.43    129.11 o 
  13   0   2        5.83        3.93     17.67 o 
  14   0   2     1545.43     1627.54     65.27 o 
  15   0   2        1.92      -18.98     28.34 o 
 -15   1   2       39.34       43.10     56.55 o 
 -14   1   2       68.92       47.57     23.89 o 
 -13   1   2       31.12       38.77      9.48 o 
 -12   1   2        0.66       -9.24      9.24 o 
 -11   1   2       14.95       15.02      7.37 o 
 -10   1   2      151.04      159.82     20.78 o 
  -9   1   2      365.52      404.42     16.21 o 
  -8   1   2      644.21      707.84     15.33 o 
  -7   1   2      332.47      335.30     10.26 o 
  -6   1   2     2092.73     2250.98     28.82 o 
  -5   1   2       14.15       13.29      4.15 o 
  -4   1   2     1323.60     1310.94     15.92 o 
  -3   1   2       63.66       77.93      9.21 o 
  -2   1   2     1403.64     1443.45     13.72 o 
  -1   1   2       13.18       21.48      4.19 o 
   0   1   2      935.60      966.40     18.69 o 
   1   1   2        4.20        3.89      5.38 o 
   2   1   2    10897.41    10961.23     97.97 o 
   3   1   2      849.59      818.39     13.99 o 
   4   1   2     4598.62     4793.35     45.78 o 
   5   1   2      924.91      839.04     25.10 o 
   6   1   2       98.34      106.19     10.76 o 
   7   1   2       11.35       11.87      7.75 o 
   8   1   2      329.96      316.86     15.64 o 
   9   1   2        1.14       15.76     14.42 o 
  10   1   2      873.46      849.40     23.04 o 
  11   1   2       97.72       92.60     13.46 o 
  12   1   2        6.88       18.84     14.54 o 
  13   1   2        0.00       25.96     12.40 o 
  14   1   2        0.28       -3.71     12.37 o 
  15   1   2       12.36        6.40     14.01 o 
 -14   2   2      294.61      338.96     30.06 o 
 -13   2   2       47.72       40.37     11.99 o 
 -12   2   2      686.02      649.09     17.56 o 
 -11   2   2      129.99      133.23     10.24 o 
 -10   2   2      860.55      891.47     21.22 o 
  -9   2   2       16.01       13.38      7.09 o 
  -8   2   2     8832.29     8993.15    100.92 o 
  -7   2   2        7.85        1.53      9.19 o 
  -6   2   2    13769.74    14132.72    145.62 o 
  -5   2   2      352.43      341.40     14.72 o 
  -4   2   2     4702.13     4839.98     40.82 o 
  -3   2   2     6788.87     6655.15     57.56 o 
  -2   2   2     2615.43     2406.54     25.20 o 
  -1   2   2      160.80      165.49     10.31 o 
   0   2   2    14027.58    13399.77    158.16 o 
   1   2   2      199.38      192.70     14.13 o 
   2   2   2      495.95      661.88     14.07 o 
   3   2   2     1801.43     1762.51     19.30 o 
   4   2   2     6557.71     6083.41     61.96 o 
   5   2   2       55.91       66.00      8.18 o 
   6   2   2     2047.35     2006.66     24.71 o 
   7   2   2       94.57       99.14      9.69 o 
   8   2   2     1150.59     1103.06     24.13 o 
   9   2   2      190.73      235.34     16.50 o 
  10   2   2      454.54      462.52     21.56 o 
  11   2   2       28.11       51.10     13.83 o 
  12   2   2     3268.94     3282.86     53.58 o 
  13   2   2       12.05        9.43     12.06 o 
  14   2   2     1077.12     1030.01     30.27 o 
 -14   3   2        3.72       21.77     19.89 o 
 -13   3   2       22.59       26.44     23.36 o 
 -12   3   2       59.63        9.87     10.57 o 
 -11   3   2       23.96       20.28     13.16 o 
 -10   3   2     1112.41     1065.15     23.30 o 
  -9   3   2       60.30       60.98     10.08 o 
  -8   3   2      518.67      525.55     19.46 o 
  -7   3   2      343.83      368.04     15.56 o 
  -6   3   2     1973.86     1929.52     29.83 o 
  -5   3   2        1.22        2.81      7.39 o 
  -4   3   2     3960.99     4146.56     44.80 o 
  -3   3   2      214.64      212.96     11.02 o 
  -2   3   2     1303.40     1441.04     30.79 o 
  -1   3   2       63.65       61.22     13.15 o 
   0   3   2    17461.06    16782.69    297.28 o 
   1   3   2       34.54       41.46     11.77 o 
   2   3   2    11281.32    11828.47    151.93 o 
   3   3   2      146.90      147.07     10.54 o 
   4   3   2      367.15      450.88     14.29 o 
   5   3   2       61.68       58.68      9.43 o 
   6   3   2      737.22      685.12     20.93 o 
   7   3   2      334.47      350.46     15.28 o 
   8   3   2      437.43      488.30     16.96 o 
   9   3   2      216.29      198.75     15.83 o 
  10   3   2     1309.05     1382.61     30.90 o 
  11   3   2       12.96       14.27     14.94 o 
  12   3   2      182.01      178.04     17.18 o 
  13   3   2      110.00       88.74     21.46 o 
  14   3   2      625.10      594.91     28.90 o 
 -13   4   2       10.90        2.63     21.47 o 
 -12   4   2      374.16      324.90     53.75 o 
 -11   4   2       16.30       12.61     11.24 o 
 -10   4   2     2177.22     2123.54     34.19 o 
  -9   4   2       40.27       30.79      9.55 o 
  -8   4   2     2336.19     2406.55     40.29 o 
  -7   4   2      393.02      394.16     22.08 o 
  -6   4   2     1189.63     1210.63     23.60 o 
  -5   4   2      809.52      844.22     22.19 o 
  -4   4   2      732.80      770.16     19.57 o 
  -3   4   2      191.89      182.67     14.38 o 
  -2   4   2     9581.67     9465.66    107.08 o 
  -1   4   2      430.25      408.20     21.18 o 
   0   4   2    17664.58    17368.88    230.31 o 
   1   4   2       18.55       19.24     13.00 o 
   2   4   2     3750.35     3517.48     60.80 o 
   3   4   2       92.24       98.47     12.72 o 
   4   4   2     4683.34     4508.28     59.22 o 
   5   4   2      452.54      468.76     21.36 o 
   6   4   2    11649.94    11558.45    165.53 o 
   7   4   2      229.25      231.60     24.72 o 
   8   4   2     2876.28     2829.03     44.84 o 
   9   4   2       31.04       26.85     12.36 o 
  10   4   2      264.52      296.37     18.21 o 
  11   4   2       20.58       21.28     13.43 o 
  12   4   2     1000.17     1030.86     31.23 o 
  13   4   2        6.76       14.26     18.28 o 
 -12   5   2        0.01       20.58     26.78 o 
 -11   5   2        1.79       13.42     11.68 o 
 -10   5   2      241.92      244.82     32.02 o 
  -9   5   2        1.09       13.12     18.63 o 
  -8   5   2       18.10       26.91     16.23 o 
  -7   5   2       10.13       12.57     11.77 o 
  -6   5   2     1797.75     1802.82     37.23 o 
  -5   5   2      481.48      481.64     25.12 o 
  -4   5   2     9644.68     9523.80    124.57 o 
  -3   5   2        0.14       -4.67     13.16 o 
  -2   5   2        8.54        9.69     13.20 o 
  -1   5   2      165.13      161.03     20.86 o 
   0   5   2     4263.02     4277.14     75.43 o 
   1   5   2      155.41      145.16     19.57 o 
   2   5   2      495.80      551.20     28.03 o 
   3   5   2      244.95      241.83     19.84 o 
   4   5   2      264.15      267.37     22.13 o 
   5   5   2        7.03        5.93     12.12 o 
   6   5   2      206.63      205.17     20.69 o 
   7   5   2       11.37        3.37     18.36 o 
   8   5   2       37.77       49.88     18.51 o 
   9   5   2        1.38        3.91     14.90 o 
  10   5   2      427.05      446.51     23.56 o 
  11   5   2       92.80       79.06     20.19 o 
  12   5   2       59.39       34.59     16.80 o 
 -11   6   2        1.12      -11.04     14.88 o 
 -10   6   2      370.18      375.17     74.88 o 
  -9   6   2        8.25       -3.55     15.41 o 
  -8   6   2      581.15      593.58     31.46 o 
  -7   6   2       28.39       33.25     15.06 o 
  -6   6   2      374.34      365.25     24.83 o 
  -5   6   2        1.14       -8.28     17.68 o 
  -4   6   2      246.40      329.90     21.92 o 
  -3   6   2       56.46       45.93     17.20 o 
  -2   6   2     6140.15     6364.88     93.03 o 
  -1   6   2      413.13      463.35     34.27 o 
   0   6   2     2687.05     2750.12     60.86 o 
   1   6   2       19.57        0.08     18.70 o 
   2   6   2      890.16      869.43     37.85 o 
   3   6   2       94.15       79.34     20.70 o 
   4   6   2      713.57      664.08     31.56 o 
   5   6   2       51.41       40.08     18.67 o 
   6   6   2     5061.74     5077.22     78.37 o 
   7   6   2      236.10      279.63     21.74 o 
   8   6   2     1388.04     1402.57     43.97 o 
   9   6   2        7.38        2.03     18.32 o 
  10   6   2      384.14      434.52     81.92 o 
  11   6   2      107.34       99.98     27.28 o 
 -10   7   2        2.10       19.97     21.51 o 
  -9   7   2        0.08       14.43     20.37 o 
  -8   7   2       15.53       -1.63     21.19 o 
  -7   7   2        0.35       -0.56     18.15 o 
  -6   7   2      868.95      868.63     42.83 o 
  -5   7   2        6.65       16.18     16.70 o 
  -4   7   2       13.47       18.58     17.78 o 
  -3   7   2       56.39       28.17     20.36 o 
  -2   7   2      105.87      117.89     21.46 o 
  -1   7   2        0.09       12.40     24.55 o 
   0   7   2       61.35       51.75     22.23 o 
   1   7   2       10.79       39.92     23.32 o 
   2   7   2      213.00      159.37     23.98 o 
   3   7   2        7.88       28.80     20.70 o 
   4   7   2       73.29       51.66     22.39 o 
   5   7   2        8.95       -3.34     18.44 o 
   6   7   2        5.58        9.49     20.29 o 
   7   7   2       25.41       17.80     20.76 o 
   8   7   2       62.01       57.65     29.00 o 
   9   7   2        8.85       51.48     28.71 o 
  10   7   2       24.82       38.50     24.87 o 
  -8   8   2       47.46       30.95     21.85 o 
  -7   8   2        2.94       19.28     21.41 o 
  -6   8   2      126.09      131.56     29.95 o 
  -5   8   2       17.08       17.60     24.76 o 
  -4   8   2     2202.25     2144.86     60.77 o 
  -3   8   2       65.89       69.41     22.72 o 
  -2   8   2     2357.35     2292.80     63.44 o 
  -1   8   2      120.93      158.46     30.26 o 
   0   8   2     2602.49     2582.77     68.16 o 
   1   8   2       10.96       15.11     21.93 o 
   2   8   2      165.67      156.79     26.18 o 
   3   8   2        9.67      -24.45     24.45 o 
   4   8   2     1113.70     1007.99     47.71 o 
   5   8   2        8.82       -5.68     20.80 o 
   6   8   2      564.56      537.07     79.29 o 
   7   8   2       12.90        1.45     24.18 o 
  -4   9   2      175.96      169.10     31.28 o 
  -3   9   2        7.42        5.63     23.95 o 
  -2   9   2       10.03      -17.91     26.51 o 
  -1   9   2        4.89      -13.49     24.17 o 
   0   9   2      387.67      357.60     45.15 o 
   1   9   2        6.62        8.35     27.75 o 
   2   9   2       39.62       71.84     29.61 o 
   3   9   2        0.21       35.51     28.13 o 
   4   9   2       88.23       23.80     24.02 o 
 -15   1   3       14.14       18.30     29.45 o 
 -14   1   3      232.39      226.11     33.20 o 
 -13   1   3       34.09       25.04      9.90 o 
 -12   1   3     2620.84     2582.54     52.65 o 
 -11   1   3        0.06        9.97      7.65 o 
 -10   1   3     3699.91     3730.45     45.40 o 
  -9   1   3       69.62       59.50      7.90 o 
  -8   1   3     2072.66     2185.53     35.70 o 
  -7   1   3     1153.76     1190.15     17.60 o 
  -6   1   3       45.56       60.52      8.56 o 
  -5   1   3      231.36      247.75     10.30 o 
  -4   1   3     4035.27     3704.57     26.93 o 
  -3   1   3      207.21      199.64      6.93 o 
  -2   1   3    35989.62    35974.97    372.16 o 
  -1   1   3        2.68        7.98      4.21 o 
   0   1   3    54800.02    52219.06   1028.38 o 
   1   1   3        5.34        9.61      6.68 o 
   2   1   3    18316.95    19012.65    255.65 o 
   3   1   3        4.19        4.97      7.07 o 
   4   1   3      199.11      228.38      9.94 o 
   5   1   3       62.67       74.00      9.56 o 
   6   1   3     3830.55     3747.91     44.68 o 
   7   1   3       58.73       58.75     10.27 o 
   8   1   3    24128.60    23806.60    392.96 o 
   9   1   3       40.09       63.62     14.42 o 
  10   1   3     9802.78     9880.07    134.28 o 
  11   1   3       30.99       28.38     11.60 o 
  12   1   3       66.55       42.42     14.62 o 
  13   1   3        0.69       21.33     14.74 o 
  14   1   3       78.67       70.58     18.74 o 
  15   1   3       20.32        0.43     24.49 o 
 -14   2   3       82.13      121.37     26.44 o 
 -13   2   3        0.77        8.38     10.77 o 
 -12   2   3       48.89       46.21     12.02 o 
 -11   2   3        5.14       -6.63      9.83 o 
 -10   2   3      764.88      760.23     19.87 o 
  -9   2   3       63.79       65.99     10.63 o 
  -8   2   3      569.35      585.05     12.79 o 
  -7   2   3       20.80       35.92      6.12 o 
  -6   2   3     6890.04     7388.40     64.29 o 
  -5   2   3        0.45       -3.15      5.87 o 
  -4   2   3      149.96      167.98      8.35 o 
  -3   2   3      297.78      295.52      8.55 o 
  -2   2   3      190.48      142.31      9.07 o 
  -1   2   3        4.48        1.60      8.20 o 
   0   2   3     7066.20     7341.63     89.66 o 
   1   2   3      170.12      174.55     13.55 o 
   2   2   3       83.71       76.00     10.10 o 
   3   2   3       10.78       10.56      6.49 o 
   4   2   3      282.48      337.34     13.07 o 
   5   2   3      271.59      279.27     11.73 o 
   6   2   3        3.55       -3.63      6.18 o 
   7   2   3       86.14      112.23     12.47 o 
   8   2   3     1796.85     1676.55     27.55 o 
   9   2   3      707.82      693.09     19.93 o 
  10   2   3     2383.15     2388.01     38.21 o 
  11   2   3      132.33      111.61     14.85 o 
  12   2   3      205.97      202.98     21.49 o 
  13   2   3       17.20        4.72     12.08 o 
  14   2   3       24.11        0.72     14.36 o 
 -14   3   3      364.54      357.34    101.50 o 
 -13   3   3       12.05        1.81     18.38 o 
 -12   3   3     1414.09     1321.49     36.96 o 
 -11   3   3        5.42        7.28     11.43 o 
 -10   3   3     3451.39     3536.74     44.28 o 
  -9   3   3        2.07       -7.82      8.38 o 
  -8   3   3       15.32       16.23     12.12 o 
  -7   3   3       85.63       83.67     11.08 o 
  -6   3   3     3177.97     3208.89     42.12 o 
  -5   3   3      282.85      322.17     11.16 o 
  -4   3   3    16743.90    16302.81    172.79 o 
  -3   3   3      807.04      878.71     18.08 o 
  -2   3   3     2229.80     1918.13     27.01 o 
  -1   3   3       89.05       81.21     11.22 o 
   0   3   3     3265.63     2960.07     40.56 o 
   1   3   3     1319.25     1428.51     37.27 o 
   2   3   3    15633.91    15873.03    197.19 o 
   3   3   3        0.03       16.65      8.15 o 
   4   3   3     2717.36     2727.83     33.61 o 
   5   3   3        8.52        8.51     13.27 o 
   6   3   3     2596.52     2457.44     37.70 o 
   7   3   3      369.26      384.46     16.98 o 
   8   3   3     2735.13     2711.47     41.84 o 
   9   3   3       32.51       37.75     19.75 o 
  10   3   3     1216.51     1305.04     27.47 o 
  11   3   3      119.86      128.73     16.99 o 
  12   3   3     2001.37     1960.57     43.76 o 
  13   3   3      172.32      153.42     19.02 o 
  14   3   3        5.42        2.77     17.36 o 
 -13   4   3        1.79       17.77     27.76 o 
 -12   4   3      178.10      114.77     45.10 o 
 -11   4   3       94.75       75.13     13.18 o 
 -10   4   3      826.36      771.36     29.03 o 
  -9   4   3       39.60       32.51      9.05 o 
  -8   4   3     5096.02     4994.32     67.12 o 
  -7   4   3      265.88      289.43     22.04 o 
  -6   4   3       20.99       38.47     18.11 o 
  -5   4   3      327.57      332.79     16.81 o 
  -4   4   3        7.55        0.69      8.65 o 
  -3   4   3       60.21       51.03     13.75 o 
  -2   4   3     7058.95     7113.83     81.68 o 
  -1   4   3       14.07       21.00     10.96 o 
   0   4   3       58.28      111.98     23.38 o 
   1   4   3      603.09      564.61     23.19 o 
   2   4   3     1735.60     1786.43     35.26 o 
   3   4   3      255.34      277.82     16.06 o 
   4   4   3      217.09      251.93     15.92 o 
   5   4   3      107.29       68.46     17.17 o 
   6   4   3     5338.30     5417.66     89.76 o 
   7   4   3      176.42      176.87     20.74 o 
   8   4   3      252.95      254.74     19.92 o 
   9   4   3       14.20        3.77     10.15 o 
  10   4   3      116.12      100.26     18.02 o 
  11   4   3      114.03      138.08     25.90 o 
  12   4   3      903.91      947.13     30.36 o 
  13   4   3        1.98      -11.01     15.83 o 
 -12   5   3      811.80      877.19     46.78 o 
 -11   5   3        8.54        2.47     10.63 o 
 -10   5   3      520.07      567.77     30.11 o 
  -9   5   3      140.26      139.30     29.49 o 
  -8   5   3     1431.07     1447.35     42.02 o 
  -7   5   3       10.08       16.91     12.63 o 
  -6   5   3     2349.98     2403.39     40.67 o 
  -5   5   3       51.01       76.07     18.33 o 
  -4   5   3     5729.41     5837.07     89.80 o 
  -3   5   3        1.63       -9.63     14.71 o 
  -2   5   3     1453.51     1416.76     31.55 o 
  -1   5   3       15.52        9.74     13.33 o 
   0   5   3       68.47       60.23     20.90 o 
   1   5   3       93.61      130.67     18.97 o 
   2   5   3     4277.73     4304.08     76.78 o 
   3   5   3       28.58       26.24     13.90 o 
   4   5   3     6257.26     6208.89     87.84 o 
   5   5   3       51.40       28.28     14.84 o 
   6   5   3      158.42      179.27     17.63 o 
   7   5   3      109.69      126.85     21.96 o 
   8   5   3       50.42       30.28     17.40 o 
   9   5   3        9.70       16.97     17.80 o 
  10   5   3      728.78      736.37     28.88 o 
  11   5   3        1.91       -0.74     15.61 o 
  12   5   3      171.89      128.87     33.68 o 
 -11   6   3       42.76       39.37     34.48 o 
 -10   6   3      321.07      309.00     54.63 o 
  -9   6   3       11.59       20.34     19.95 o 
  -8   6   3      150.00      181.04     23.30 o 
  -7   6   3       12.31       25.27     18.08 o 
  -6   6   3       24.33       26.25     15.99 o 
  -5   6   3       43.21       40.05     17.15 o 
  -4   6   3     3258.70     3073.57     57.88 o 
  -3   6   3       43.21       64.62     18.65 o 
  -2   6   3      827.68      781.98     34.49 o 
  -1   6   3      203.65      221.02     24.29 o 
   0   6   3       55.08       51.46     26.26 o 
   1   6   3      163.10      215.70     27.65 o 
   2   6   3      701.06      731.04     31.29 o 
   3   6   3      241.35      213.36     21.89 o 
   4   6   3     1371.32     1304.10     37.45 o 
   5   6   3      148.90      173.80     26.45 o 
   6   6   3      240.32      249.41     24.42 o 
   7   6   3       15.57       21.94     22.09 o 
   8   6   3       55.50       38.27     22.18 o 
   9   6   3        0.02       -3.88     17.22 o 
  10   6   3      320.11      335.53     66.18 o 
  11   6   3        2.60      -11.84     17.97 o 
 -10   7   3      201.96      195.23     60.98 o 
  -9   7   3      129.85      136.90     25.43 o 
  -8   7   3     1200.98     1242.45     54.22 o 
  -7   7   3       16.88        1.59     16.72 o 
  -6   7   3     2451.31     2431.88     55.37 o 
  -5   7   3      108.60       71.92     19.19 o 
  -4   7   3     3353.92     3377.95     72.12 o 
  -3   7   3      192.30      180.15     23.93 o 
  -2   7   3      724.66      690.18     33.27 o 
  -1   7   3      116.66      107.62     21.30 o 
   0   7   3      108.71       97.42     24.46 o 
   1   7   3       12.44      -12.07     19.97 o 
   2   7   3     2443.66     2426.08     57.56 o 
   3   7   3       59.33       47.09     18.94 o 
   4   7   3     3687.83     3809.73     74.73 o 
   5   7   3        0.69      -10.76     17.54 o 
   6   7   3      562.50      626.76     33.91 o 
   7   7   3       12.11       19.34     20.34 o 
   8   7   3      425.24      404.35     78.48 o 
   9   7   3       44.63       78.05     32.73 o 
  10   7   3       12.88       -3.62     37.50 o 
  -8   8   3        0.06       -6.79     18.41 o 
  -7   8   3        0.02       24.96     23.41 o 
  -6   8   3      263.20      201.43     26.79 o 
  -5   8   3       40.03       62.23     21.83 o 
  -4   8   3      120.18      121.65     27.46 o 
  -3   8   3       16.50       37.34     22.01 o 
  -2   8   3        3.79       -7.24     24.51 o 
  -1   8   3       82.79       47.70     23.75 o 
   0   8   3        3.30        3.81     20.70 o 
   1   8   3        7.36        3.16     19.86 o 
   2   8   3       25.77       25.13     30.78 o 
   3   8   3       33.59        6.10     22.29 o 
   4   8   3       71.49      104.52     26.78 o 
   5   8   3        0.59       15.59     23.97 o 
   6   8   3        0.06       24.33     22.68 o 
   7   8   3        0.12       46.44     25.00 o 
  -4   9   3      595.72      721.09     45.34 o 
  -3   9   3       49.11       33.44     26.08 o 
  -2   9   3       99.17       69.98     27.10 o 
  -1   9   3        2.74       13.55     25.46 o 
   0   9   3      130.78      115.97     38.57 o 
   1   9   3        7.79       -2.31     21.68 o 
   2   9   3     1201.18     1427.19     58.88 o 
   3   9   3       17.37        8.92     27.20 o 
   4   9   3      998.95     1045.71     49.20 o 
 -15   0   4        0.40       88.80     78.83 o 
 -14   0   4     1589.95     1861.99    105.10 o 
 -13   0   4        8.49       -1.90     19.28 o 
 -12   0   4      779.29      840.85     43.68 o 
 -11   0   4        3.37       21.54     13.04 o 
 -10   0   4       24.14       19.84     12.55 o 
  -9   0   4      570.00      560.46     25.10 o 
  -8   0   4      340.81      293.88     10.58 o 
  -7   0   4        7.19       12.58      9.93 o 
  -6   0   4     1961.29     1503.26     25.51 o 
  -5   0   4     4966.37     5000.39     52.24 o 
  -4   0   4    56501.23    57721.52    995.08 o 
  -3   0   4       92.54       80.55     20.73 o 
  -2   0   4     6697.34     6559.43     62.78 o 
  -1   0   4       31.32       28.17      4.51 o 
   0   0   4     3310.42     2918.33     24.38 o 
   1   0   4       85.63       87.66      8.68 o 
   2   0   4     1470.80     1463.12     28.47 o 
   3   0   4        0.26        0.68      9.27 o 
   4   0   4    12323.71    11716.09    178.01 o 
   5   0   4     1557.19     1517.20     35.77 o 
   6   0   4    14117.42    13600.68    178.61 o 
   7   0   4     1013.91     1022.84     42.11 o 
   8   0   4    10066.43    10026.63    176.15 o 
   9   0   4     1170.76     1242.40     37.15 o 
  10   0   4     3449.43     3574.22     74.23 o 
  11   0   4       14.27       -1.94     14.88 o 
  12   0   4      463.34      473.75     35.99 o 
  13   0   4      170.04      163.89     46.47 o 
  14   0   4     1789.52     1797.21    129.20 o 
 -15   1   4       43.66      105.46     36.18 o 
 -14   1   4       20.31        2.91     27.93 o 
 -13   1   4       18.88       20.51     10.07 o 
 -12   1   4      131.49      123.67     10.93 o 
 -11   1   4       77.77       68.58      8.39 o 
 -10   1   4      390.89      382.16     15.70 o 
  -9   1   4      364.32      366.50     13.28 o 
  -8   1   4      151.98      179.04      8.93 o 
  -7   1   4      349.85      341.37      9.64 o 
  -6   1   4      398.54      457.36      7.53 o 
  -5   1   4      363.10      391.28     14.21 o 
  -4   1   4       71.81       82.82      4.30 o 
  -3   1   4      382.03      389.34     11.99 o 
  -2   1   4     2907.56     2779.85     24.78 o 
  -1   1   4        1.74        3.19      5.03 o 
   0   1   4     2007.25     2018.65     20.98 o 
   1   1   4        1.76       16.33      7.33 o 
   2   1   4     1102.84     1158.38     17.10 o 
   3   1   4     1476.51     1467.08     18.16 o 
   4   1   4     3111.73     3257.75     30.70 o 
   5   1   4     1979.32     1908.36     25.84 o 
   6   1   4     1359.82     1295.18     22.58 o 
   7   1   4       21.18       21.78      8.85 o 
   8   1   4     3134.68     3207.84     44.72 o 
   9   1   4      253.31      228.68     15.84 o 
  10   1   4     2689.01     2678.65     56.75 o 
  11   1   4      126.11      129.30     14.04 o 
  12   1   4     1433.40     1437.85     30.61 o 
  13   1   4        7.06        0.51     11.75 o 
  14   1   4        9.77       38.44     15.22 o 
 -14   2   4      854.78      846.96     46.42 o 
 -13   2   4       27.29        5.00     15.45 o 
 -12   2   4      779.36      745.84     33.02 o 
 -11   2   4        0.21       10.38      6.10 o 
 -10   2   4       27.09       15.96      7.15 o 
  -9   2   4      163.57      175.81     11.39 o 
  -8   2   4      528.20      509.97     13.16 o 
  -7   2   4      135.53      141.18      8.20 o 
  -6   2   4    18865.01    18464.06    182.55 o 
  -5   2   4       93.67       90.22      8.43 o 
  -4   2   4     6638.89     5906.11     52.03 o 
  -3   2   4     4306.32     4196.66     39.21 o 
  -2   2   4    22785.16    22026.95    215.80 o 
  -1   2   4       73.83       77.28      9.09 o 
   0   2   4     3830.81     3886.24     46.30 o 
   1   2   4     3196.14     3059.01     41.47 o 
   2   2   4     1358.03     1432.09     20.59 o 
   3   2   4      171.58      170.93     10.87 o 
   4   2   4     6645.66     5905.75     58.25 o 
   5   2   4      562.80      573.75     15.53 o 
   6   2   4    24013.25    24202.85    265.37 o 
   7   2   4       87.69       94.10     11.61 o 
   8   2   4      159.89      184.48     12.37 o 
   9   2   4       50.44       69.48     11.39 o 
  10   2   4      249.54      306.00     18.81 o 
  11   2   4       73.34       54.88     14.69 o 
  12   2   4      105.31       60.90     13.94 o 
  13   2   4       80.27       91.67     14.98 o 
  14   2   4      358.50      364.99     34.39 o 
 -14   3   4       21.16       36.72     23.95 o 
 -13   3   4       15.14       10.02     20.63 o 
 -12   3   4       26.64       18.48      8.23 o 
 -11   3   4      128.44      113.70     10.40 o 
 -10   3   4        3.74       19.21      8.15 o 
  -9   3   4      317.42      331.93     14.27 o 
  -8   3   4     1535.36     1511.66     21.00 o 
  -7   3   4      381.55      421.31     16.90 o 
  -6   3   4     1351.52     1381.42     26.71 o 
  -5   3   4       13.66       20.99      9.00 o 
  -4   3   4      406.53      513.14     13.54 o 
  -3   3   4      390.21      382.74     12.27 o 
  -2   3   4     3952.26     4557.58     71.20 o 
  -1   3   4      114.50      126.32     10.35 o 
   0   3   4     2383.31     2245.13     33.69 o 
   1   3   4      415.41      428.86     19.90 o 
   2   3   4      234.14      154.30     14.71 o 
   3   3   4       39.95       41.12     11.66 o 
   4   3   4      296.37      323.65     17.28 o 
   5   3   4      480.35      473.97     17.08 o 
   6   3   4     1847.55     1811.91     31.73 o 
   7   3   4      393.11      400.48     17.33 o 
   8   3   4     7476.08     7510.80     89.89 o 
   9   3   4      165.75      152.16     19.46 o 
  10   3   4      182.48      179.20     22.72 o 
  11   3   4       60.09       46.62     13.62 o 
  12   3   4      526.08      560.44     26.06 o 
  13   3   4        0.02        1.17     13.16 o 
  14   3   4      305.35      207.46     46.66 o 
 -13   4   4        1.55       41.15     25.18 o 
 -12   4   4      434.06      424.95     70.90 o 
 -11   4   4       31.66       22.14     11.41 o 
 -10   4   4      920.56      890.08     29.18 o 
  -9   4   4      147.19      149.57     12.24 o 
  -8   4   4     6783.60     6770.88     88.58 o 
  -7   4   4      178.13      168.52     16.91 o 
  -6   4   4     7521.64     7485.87     82.22 o 
  -5   4   4      276.28      283.66     17.78 o 
  -4   4   4     1240.72     1103.15     22.45 o 
  -3   4   4      207.55      200.45     13.19 o 
  -2   4   4     9858.93     9391.67    126.05 o 
  -1   4   4      183.44      206.02     15.98 o 
   0   4   4    25100.92    24622.13    346.05 o 
   1   4   4      240.87      247.93     18.95 o 
   2   4   4     6711.37     6694.46     94.48 o 
   3   4   4       48.97       54.13     14.18 o 
   4   4   4     9788.91     9668.75    121.05 o 
   5   4   4      648.28      657.53     33.11 o 
   6   4   4     5095.47     5136.10     80.38 o 
   7   4   4       39.80       33.27     20.84 o 
   8   4   4     1043.24     1070.69     35.25 o 
   9   4   4       40.75       33.16     11.48 o 
  10   4   4     2752.73     2731.51     45.58 o 
  11   4   4        1.81        9.07     13.45 o 
  12   4   4      849.59      809.06     32.58 o 
  13   4   4       17.36        6.35     16.91 o 
 -12   5   4      467.97      506.95     44.84 o 
 -11   5   4       42.57       39.08     16.41 o 
 -10   5   4      411.36      411.08     21.24 o 
  -9   5   4       62.04       64.29     18.27 o 
  -8   5   4     1389.26     1457.72     41.71 o 
  -7   5   4       29.62       40.12     13.28 o 
  -6   5   4      897.82      935.65     27.63 o 
  -5   5   4      613.01      602.73     23.74 o 
  -4   5   4      306.77      323.83     20.77 o 
  -3   5   4      139.99      146.05     21.55 o 
  -2   5   4     2135.18     2073.20     38.23 o 
  -1   5   4      175.95      194.76     20.20 o 
   0   5   4      694.71      702.51     33.44 o 
   1   5   4      534.01      562.59     29.89 o 
   2   5   4     2258.95     2202.43     56.66 o 
   3   5   4      218.55      221.72     19.47 o 
   4   5   4     2117.65     2114.53     42.46 o 
   5   5   4      146.82      165.82     19.62 o 
   6   5   4     3818.18     3749.84     60.71 o 
   7   5   4       48.92       41.04     21.64 o 
   8   5   4     1367.35     1423.92     39.92 o 
   9   5   4      188.02      182.36     23.99 o 
  10   5   4        2.21       16.51     14.23 o 
  11   5   4        0.47        1.67     14.84 o 
  12   5   4       15.80       27.97     18.14 o 
 -11   6   4        5.63       -6.86     24.67 o 
 -10   6   4     1311.30     1292.22     50.99 o 
  -9   6   4        9.91      -18.86     21.95 o 
  -8   6   4     3136.05     3104.26     56.73 o 
  -7   6   4       46.51       23.73     15.77 o 
  -6   6   4     1022.05     1017.82     30.98 o 
  -5   6   4       20.66       15.47     15.36 o 
  -4   6   4     1254.93     1317.46     37.22 o 
  -3   6   4       60.41       43.54     16.75 o 
  -2   6   4     1012.62      975.33     34.86 o 
  -1   6   4      123.19      126.07     21.24 o 
   0   6   4     4500.12     4522.76     89.95 o 
   1   6   4       76.96       59.89     22.89 o 
   2   6   4     4357.84     4345.05     93.78 o 
   3   6   4      290.79      265.86     23.00 o 
   4   6   4      812.08      833.04     36.37 o 
   5   6   4       20.14        9.57     17.89 o 
   6   6   4      110.93      110.91     25.00 o 
   7   6   4      639.06      650.14     35.26 o 
   8   6   4     2536.85     2588.03     65.49 o 
   9   6   4       42.17       55.16     21.00 o 
  10   6   4      448.61      413.07     77.43 o 
  11   6   4        0.05      -17.37     22.87 o 
 -10   7   4       10.93      -11.66     23.16 o 
  -9   7   4       23.38       10.16     38.20 o 
  -8   7   4       95.93       93.90     20.81 o 
  -7   7   4      174.72      128.27     22.05 o 
  -6   7   4      377.28      392.06     30.42 o 
  -5   7   4       43.30       28.85     18.53 o 
  -4   7   4       79.96       71.18     21.71 o 
  -3   7   4        5.45       13.75     20.03 o 
  -2   7   4      362.71      272.81     32.30 o 
  -1   7   4       37.52       40.95     23.28 o 
   0   7   4      121.95      115.15     21.83 o 
   1   7   4        9.48      -18.43     20.62 o 
   2   7   4      339.74      272.94     27.04 o 
   3   7   4       92.01       91.10     22.36 o 
   4   7   4        4.96       13.08     19.98 o 
   5   7   4        3.42       12.49     19.18 o 
   6   7   4       93.58      123.56     27.70 o 
   7   7   4        2.81       19.65     22.97 o 
   8   7   4        0.02       19.41     28.43 o 
   9   7   4        3.79       21.72     22.63 o 
  -7   8   4       18.77       31.02     21.49 o 
  -6   8   4      106.87       71.36     25.36 o 
  -5   8   4       84.62       72.52     22.16 o 
  -4   8   4       30.60       64.19     23.18 o 
  -3   8   4       82.05      116.71     33.21 o 
  -2   8   4     1549.63     1561.71     52.87 o 
  -1   8   4        3.27       -3.31     21.30 o 
   0   8   4     2074.99     2230.73     63.53 o 
   1   8   4        5.11        4.91     31.55 o 
   2   8   4     1159.07     1231.31     52.90 o 
   3   8   4        0.74      -18.91     26.79 o 
   4   8   4      122.61       96.84     25.58 o 
   5   8   4       12.55      -11.38     21.04 o 
   6   8   4      580.88      517.11     73.47 o 
   7   8   4        5.62       27.80     22.08 o 
  -4   9   4       83.68       45.10     34.10 o 
  -3   9   4       58.88       90.80     28.52 o 
  -2   9   4       11.50       45.52     25.97 o 
  -1   9   4       30.56       13.64     25.24 o 
   0   9   4        3.99       18.93     29.85 o 
   1   9   4       13.14       31.38     25.04 o 
   2   9   4      249.31      283.23     38.73 o 
   3   9   4       16.32      -14.10     23.14 o 
 -15   1   5       17.86       31.82     32.68 o 
 -14   1   5      119.93      105.34     24.00 o 
 -13   1   5       11.04        3.56      8.33 o 
 -12   1   5     1091.20      950.64     39.26 o 
 -11   1   5      111.88      125.51      7.48 o 
 -10   1   5     4268.29     4177.21     46.09 o 
  -9   1   5        9.46       21.08     14.94 o 
  -8   1   5     7830.34     7860.89     79.24 o 
  -7   1   5      878.09      854.29     10.72 o 
  -6   1   5    31256.47    34448.12    990.27 o 
  -5   1   5       55.17       49.26      9.82 o 
  -4   1   5    18305.79    18719.00    223.07 o 
  -3   1   5     1133.00     1141.45     15.55 o 
  -2   1   5      251.21      248.16     10.20 o 
  -1   1   5       29.52       34.62      5.17 o 
   0   1   5    38859.80    38351.29    793.35 o 
   1   1   5        7.91       19.10      9.44 o 
   2   1   5    62717.40    63781.49   1010.58 o 
   3   1   5       95.01       99.30      5.93 o 
   4   1   5       34.85       31.68      6.73 o 
   5   1   5       31.30       38.00      9.37 o 
   6   1   5       30.02       25.29      9.93 o 
   7   1   5       47.35       47.27     10.80 o 
   8   1   5     1222.97     1269.67     30.16 o 
   9   1   5      271.22      291.63     18.20 o 
  10   1   5     1466.81     1430.86     32.03 o 
  11   1   5      382.08      415.78     18.56 o 
  12   1   5     3064.69     3025.01     52.77 o 
  13   1   5       43.25       28.56     15.17 o 
  14   1   5      735.59      740.36     26.33 o 
 -14   2   5        1.18       14.17     21.15 o 
 -13   2   5       92.95       89.60     16.21 o 
 -12   2   5      164.35      201.64     44.99 o 
 -11   2   5        7.62       -1.43     11.67 o 
 -10   2   5      138.74      113.20      8.62 o 
  -9   2   5      175.84      170.52      7.69 o 
  -8   2   5       15.68       12.00      6.06 o 
  -7   2   5       44.18       42.10      7.15 o 
  -6   2   5      819.05      903.32     12.14 o 
  -5   2   5       71.03       91.62      8.18 o 
  -4   2   5     2239.82     2268.76     20.50 o 
  -3   2   5       68.80       76.00      5.60 o 
  -2   2   5     8502.98     8143.30     69.44 o 
  -1   2   5      222.30      227.28     10.76 o 
   0   2   5    10538.13    10286.65    103.60 o 
   1   2   5      377.71      384.14     17.30 o 
   2   2   5      578.17      471.67     15.14 o 
   3   2   5        1.48        2.59     10.42 o 
   4   2   5      725.16      748.88     15.72 o 
   5   2   5        6.32        9.69      7.84 o 
   6   2   5      103.14      108.30      9.04 o 
   7   2   5        2.44        0.01     10.09 o 
   8   2   5      289.26      300.06     19.06 o 
   9   2   5       78.01       88.51     13.31 o 
  10   2   5     4923.16     4834.17     62.99 o 
  11   2   5      106.30       96.85     14.06 o 
  12   2   5      437.51      407.63     23.01 o 
  13   2   5        3.28        7.36     12.68 o 
  14   2   5       98.07       81.25     16.79 o 
 -14   3   5      133.70       93.27     26.26 o 
 -13   3   5        0.75      -15.29     27.66 o 
 -12   3   5      541.67      501.24    139.36 o 
 -11   3   5       16.62       24.55      7.90 o 
 -10   3   5     2459.14     2376.48     73.98 o 
  -9   3   5       85.77       89.90      9.64 o 
  -8   3   5     4997.77     5078.67     55.06 o 
  -7   3   5       69.40       81.95     12.38 o 
  -6   3   5      540.77      507.97     14.90 o 
  -5   3   5       35.32       41.30      6.94 o 
  -4   3   5     8199.75     8192.11     78.19 o 
  -3   3   5       63.57       67.07      8.12 o 
  -2   3   5     9264.17     9052.21     95.83 o 
  -1   3   5      179.36      166.49     10.90 o 
   0   3   5      184.35      112.85     14.75 o 
   1   3   5     1340.93     1389.46     28.46 o 
   2   3   5     9557.83     9298.36    120.85 o 
   3   3   5       21.28       29.24      8.53 o 
   4   3   5    13660.58    13136.44    143.98 o 
   5   3   5       10.21       -1.75     15.45 o 
   6   3   5       17.54        9.20     15.20 o 
   7   3   5       11.08       20.66     10.31 o 
   8   3   5     1474.14     1368.56     30.69 o 
   9   3   5      184.21      169.78     16.21 o 
  10   3   5     3625.79     3606.77     58.12 o 
  11   3   5       25.89       27.76     15.01 o 
  12   3   5      241.40      290.08     24.47 o 
  13   3   5       27.68       11.63     17.79 o 
  14   3   5     1217.88     1180.61     46.97 o 
 -13   4   5       27.59       16.54     20.40 o 
 -12   4   5      116.29       22.26     20.44 o 
 -11   4   5        9.66       -0.45      8.63 o 
 -10   4   5      395.53      409.40     21.74 o 
  -9   4   5       32.11       41.17      9.14 o 
  -8   4   5      101.05       90.92     14.89 o 
  -7   4   5        2.17        1.26     11.30 o 
  -6   4   5     4166.98     4239.74     49.39 o 
  -5   4   5      182.78      206.20     14.76 o 
  -4   4   5      115.73      143.29     14.36 o 
  -3   4   5      201.64      206.70     14.55 o 
  -2   4   5      932.30      814.52     22.27 o 
  -1   4   5      198.51      227.79     17.39 o 
   0   4   5     4756.02     4642.81     66.89 o 
   1   4   5      252.70      250.87     17.61 o 
   2   4   5       38.85       27.50     15.44 o 
   3   4   5      169.69      163.09     14.63 o 
   4   4   5     6394.17     6356.38     93.90 o 
   5   4   5      340.06      339.86     18.94 o 
   6   4   5     3064.88     3303.84     62.70 o 
   7   4   5      111.70      116.99     19.84 o 
   8   4   5     4366.58     4433.45     71.66 o 
   9   4   5       28.08       40.60     13.20 o 
  10   4   5      645.67      579.81     31.07 o 
  11   4   5       73.26       50.38     27.05 o 
  12   4   5      277.59      244.14     41.75 o 
  13   4   5       50.89       38.27     16.88 o 
 -12   5   5      616.50      692.51     42.89 o 
 -11   5   5        3.27        0.90     17.01 o 
 -10   5   5     1807.67     1751.47     69.08 o 
  -9   5   5      138.86      154.38     31.14 o 
  -8   5   5      307.23      317.50     27.20 o 
  -7   5   5        6.64        1.46     12.39 o 
  -6   5   5      534.76      595.84     21.19 o 
  -5   5   5       49.46       56.99     16.04 o 
  -4   5   5     1413.05     1487.83     35.92 o 
  -3   5   5       96.19      120.34     15.89 o 
  -2   5   5      634.70      653.31     25.41 o 
  -1   5   5        5.17        4.08     13.25 o 
   0   5   5     2343.97     2318.62     52.59 o 
   1   5   5       35.74       58.12     18.96 o 
   2   5   5     4007.17     3879.06     72.42 o 
   3   5   5       92.04      102.85     18.72 o 
   4   5   5     1489.29     1397.69     34.90 o 
   5   5   5       78.46       61.81     17.11 o 
   6   5   5     2081.06     2041.21     60.90 o 
   7   5   5      157.07      200.32     27.96 o 
   8   5   5     2939.66     3122.06     65.06 o 
   9   5   5       30.46       50.56     18.93 o 
  10   5   5      333.39      362.89     61.94 o 
  11   5   5        0.01       10.46     21.17 o 
  12   5   5      453.53      403.14     97.97 o 
 -11   6   5       34.32       20.56     26.17 o 
 -10   6   5      374.29      290.85     77.68 o 
  -9   6   5        3.39        8.08     20.47 o 
  -8   6   5       33.12       24.70     16.19 o 
  -7   6   5       11.04        5.46     15.31 o 
  -6   6   5      355.30      364.64     24.22 o 
  -5   6   5        0.04       -0.84     14.41 o 
  -4   6   5      891.58      772.91     29.70 o 
  -3   6   5       96.12      127.22     24.50 o 
  -2   6   5      850.85      874.74     36.31 o 
  -1   6   5        1.41       13.72     22.61 o 
   0   6   5      386.05      411.88     29.40 o 
   1   6   5        0.08        6.01     18.33 o 
   2   6   5      408.42      392.12     29.38 o 
   3   6   5        9.22        8.08     14.41 o 
   4   6   5     2612.39     2684.38     59.37 o 
   5   6   5       97.41       84.89     17.78 o 
   6   6   5       63.43       59.86     22.61 o 
   7   6   5        1.84      -18.11     18.11 o 
   8   6   5       87.19       63.82     26.21 o 
   9   6   5       30.34       30.81     25.30 o 
  10   6   5       18.10       13.52     19.38 o 
  11   6   5       62.41       88.16     27.65 o 
 -10   7   5      136.69      105.56     40.87 o 
  -9   7   5      171.82      163.12     24.34 o 
  -8   7   5       20.34        3.67     17.49 o 
  -7   7   5       15.28       -0.79     16.23 o 
  -6   7   5      911.31      976.89     33.96 o 
  -5   7   5        7.36      -17.95     20.42 o 
  -4   7   5     2041.48     2104.84     55.90 o 
  -3   7   5        1.42      -14.97     18.00 o 
  -2   7   5     1588.78     1621.21     47.48 o 
  -1   7   5        5.28      -19.08     19.08 o 
   0   7   5     1121.44     1095.64     43.81 o 
   1   7   5       14.58       14.78     20.39 o 
   2   7   5      889.17      878.86     37.05 o 
   3   7   5       11.90       14.01     18.47 o 
   4   7   5      606.75      598.48     34.84 o 
   5   7   5       32.11       24.86     19.46 o 
   6   7   5     3874.42     3958.32     88.55 o 
   7   7   5        0.66        4.33     22.92 o 
   8   7   5     1880.54     1988.41     77.51 o 
   9   7   5       41.80       58.21     25.28 o 
  -7   8   5       10.19       39.59     20.04 o 
  -6   8   5       88.00       77.23     21.83 o 
  -5   8   5        7.95       16.65     21.02 o 
  -4   8   5      124.25      116.11     27.98 o 
  -3   8   5       43.36       37.38     40.04 o 
  -2   8   5        2.91      -11.21     19.58 o 
  -1   8   5       89.60       94.56     24.38 o 
   0   8   5        0.27      -28.16     28.16 o 
   1   8   5       19.46       -1.74     24.33 o 
   2   8   5      492.21      525.48     36.61 o 
   3   8   5       12.22       42.94     22.60 o 
   4   8   5        9.21       20.09     21.99 o 
   5   8   5       12.48      -22.33     22.33 o 
   6   8   5       62.34       37.42     26.57 o 
   7   8   5        2.36       14.72     22.18 o 
  -4   9   5     2269.15     2250.86     73.08 o 
  -3   9   5       23.69       13.70     24.86 o 
  -2   9   5     1391.47     1480.27     68.04 o 
  -1   9   5        1.29       22.24     27.81 o 
   0   9   5       44.52       86.53     29.49 o 
   1   9   5      133.49      152.95     32.70 o 
   2   9   5       89.02       77.09     28.62 o 
   3   9   5      115.12       72.13     29.51 o 
 -15   0   6       19.37      -69.26     80.80 o 
 -14   0   6      838.44      844.29     81.59 o 
 -13   0   6       61.56       32.28     12.61 o 
 -12   0   6     2481.73     2570.80    151.97 o 
 -11   0   6      106.68      104.13     13.44 o 
 -10   0   6     1047.74     1148.23     75.32 o 
  -9   0   6     1866.83     1921.38     28.49 o 
  -8   0   6     1236.54     1438.10     30.10 o 
  -7   0   6      347.43      353.02      9.40 o 
  -6   0   6     1992.28     2036.33     23.19 o 
  -5   0   6     2638.37     2701.80     28.18 o 
  -4   0   6     1460.57     1118.43     11.18 o 
  -3   0   6     1295.84     1264.63     13.12 o 
  -2   0   6    44643.90    46283.87    908.15 o 
  -1   0   6       48.48       59.59     12.31 o 
   0   0   6    14097.86    13696.12    192.40 o 
   1   0   6       50.29       51.85      3.40 o 
   2   0   6     2109.07     2110.17     39.77 o 
   3   0   6       10.27       -1.41     16.98 o 
   4   0   6      860.96     1005.44     31.02 o 
   5   0   6        4.11       21.16     15.02 o 
   6   0   6    31803.04    32387.11    516.92 o 
   7   0   6      152.84      159.05     13.14 o 
   8   0   6    12384.29    12349.19    178.01 o 
   9   0   6      180.37      216.51     19.68 o 
  10   0   6     7063.58     7097.84    144.23 o 
  11   0   6      119.30      122.87     20.43 o 
  12   0   6     1100.68      985.60     61.82 o 
  13   0   6       56.27       69.49     29.64 o 
  14   0   6      628.43      673.21     40.72 o 
 -15   1   6        0.63      -12.57     31.12 o 
 -14   1   6       53.19       51.15     32.08 o 
 -13   1   6        0.43       10.57     20.02 o 
 -12   1   6      559.92      477.91     27.03 o 
 -11   1   6       35.10       30.31      6.69 o 
 -10   1   6      436.67      443.17     17.68 o 
  -9   1   6       71.94       67.48      8.38 o 
  -8   1   6      146.24      135.22      9.59 o 
  -7   1   6      771.10      789.50     19.76 o 
  -6   1   6     1143.51     1361.03     22.25 o 
  -5   1   6      229.64      258.91     16.84 o 
  -4   1   6     2410.34     2712.89     33.77 o 
  -3   1   6      429.92      455.97      6.60 o 
  -2   1   6     1581.11     1660.03     20.62 o 
  -1   1   6        0.52       -4.97      4.97 o 
   0   1   6     2670.11     2816.12     25.69 o 
   1   1   6      115.44      113.12     12.81 o 
   2   1   6    16983.11    17506.57    418.21 o 
   3   1   6     1146.84     1169.92     24.44 o 
   4   1   6     1392.57     1466.57     18.71 o 
   5   1   6     2144.01     2152.66     30.63 o 
   6   1   6      459.93      499.53     17.10 o 
   7   1   6       29.96       42.30      9.23 o 
   8   1   6        1.46        9.25     10.22 o 
   9   1   6      151.92      166.31     18.50 o 
  10   1   6        5.06        7.34     11.70 o 
  11   1   6       44.01       46.84     12.96 o 
  12   1   6      308.15      242.45     24.21 o 
  13   1   6       63.19       74.54     23.43 o 
  14   1   6       26.18       20.59     15.69 o 
 -14   2   6      698.61      616.81     76.06 o 
 -13   2   6      168.69      155.97     17.42 o 
 -12   2   6     2290.50     2210.99     52.32 o 
 -11   2   6       14.64       19.19     15.50 o 
 -10   2   6     1841.40     1920.22     48.50 o 
  -9   2   6      552.18      540.59     13.96 o 
  -8   2   6     1069.37     1132.96     13.38 o 
  -7   2   6      164.68      169.22      7.69 o 
  -6   2   6     2374.84     2331.62     25.04 o 
  -5   2   6      180.12      189.47      9.26 o 
  -4   2   6    13384.01    13100.39    145.05 o 
  -3   2   6     2788.70     2841.27     24.77 o 
  -2   2   6    17878.49    16450.06    158.47 o 
  -1   2   6       69.99       65.67      9.84 o 
   0   2   6     6690.75     6368.63     63.95 o 
   1   2   6     3381.32     3287.83     50.98 o 
   2   2   6     3298.53     3597.22     43.97 o 
   3   2   6      102.23      105.32      8.23 o 
   4   2   6     2030.89     1858.02     25.67 o 
   5   2   6      583.54      622.10     14.98 o 
   6   2   6     5180.27     5028.40     49.93 o 
   7   2   6      225.83      214.74     13.09 o 
   8   2   6     8663.59     8816.16    105.67 o 
   9   2   6        1.62       17.58     11.41 o 
  10   2   6     2953.17     3002.61     44.71 o 
  11   2   6        0.38      -12.24     12.24 o 
  12   2   6     1106.79     1069.53     32.18 o 
  13   2   6        0.42        8.35     12.37 o 
  14   2   6       73.40       29.55     14.68 o 
 -14   3   6      209.11      112.05     48.70 o 
 -13   3   6        0.78      -18.60     18.60 o 
 -12   3   6       27.81       41.69     19.06 o 
 -11   3   6        1.53       -1.74     13.63 o 
 -10   3   6      953.89      981.16     42.07 o 
  -9   3   6      156.46      141.74     10.21 o 
  -8   3   6      459.98      513.29     11.01 o 
  -7   3   6      587.07      628.59     18.49 o 
  -6   3   6       49.86       51.07      8.48 o 
  -5   3   6       28.67       37.03      6.20 o 
  -4   3   6      104.56      110.05     13.93 o 
  -3   3   6       23.30       29.06      8.31 o 
  -2   3   6      556.56      631.81     22.49 o 
  -1   3   6      348.48      340.78     13.12 o 
   0   3   6      202.91      163.88     11.29 o 
   1   3   6      117.01       80.11     16.90 o 
   2   3   6     7474.22     7980.97    138.49 o 
   3   3   6        4.40       17.41      8.76 o 
   4   3   6      366.29      414.31     18.42 o 
   5   3   6      369.58      373.47     16.12 o 
   6   3   6     1392.00     1496.28     31.34 o 
   7   3   6      398.63      405.96     24.29 o 
   8   3   6      923.36      966.60     23.83 o 
   9   3   6      180.87      194.26     16.96 o 
  10   3   6      128.33      116.64     15.53 o 
  11   3   6        3.80       11.29     12.59 o 
  12   3   6       68.62       48.88     19.62 o 
  13   3   6       17.45       14.56     14.32 o 
 -13   4   6       35.09       27.95     33.39 o 
 -12   4   6     1110.14     1093.56     48.65 o 
 -11   4   6        1.11        5.94     10.47 o 
 -10   4   6     2625.53     2482.41     82.51 o 
  -9   4   6      214.23      189.69     17.19 o 
  -8   4   6     1865.27     1889.56     33.15 o 
  -7   4   6      117.39       92.76     10.55 o 
  -6   4   6     2704.85     2616.93     39.16 o 
  -5   4   6       72.66       79.65     12.18 o 
  -4   4   6     2543.05     2399.19     41.23 o 
  -3   4   6       74.10       74.17     12.34 o 
  -2   4   6     4891.10     4670.18     64.34 o 
  -1   4   6      210.53      215.45     13.98 o 
   0   4   6     4696.88     4414.79     62.75 o 
   1   4   6      155.55      160.38     17.67 o 
   2   4   6     7494.10     7475.96    106.01 o 
   3   4   6      248.90      259.90     18.33 o 
   4   4   6     6035.66     6141.83     79.20 o 
   5   4   6       35.57       39.27     14.29 o 
   6   4   6     1216.19     1224.30     31.95 o 
   7   4   6       30.05       41.38     17.35 o 
   8   4   6      920.94      878.12     31.21 o 
   9   4   6      133.51      140.88     21.61 o 
  10   4   6      905.09      924.42     42.03 o 
  11   4   6       42.08       13.69     17.54 o 
  12   4   6      797.54      880.31     38.50 o 
  13   4   6        2.39        6.41     17.13 o 
 -12   5   6       26.82       45.16     31.94 o 
 -11   5   6      218.66      209.50     45.24 o 
 -10   5   6     1254.15     1173.52     49.44 o 
  -9   5   6        6.60       12.46     14.59 o 
  -8   5   6     1448.82     1506.22     37.18 o 
  -7   5   6      127.69      122.49     14.79 o 
  -6   5   6     1240.27     1264.12     29.94 o 
  -5   5   6      407.65      416.45     20.28 o 
  -4   5   6     1984.76     1952.71     38.98 o 
  -3   5   6      554.80      519.90     23.60 o 
  -2   5   6      319.81      332.18     21.10 o 
  -1   5   6        5.57       11.92     12.91 o 
   0   5   6     5521.11     5334.64    114.09 o 
   1   5   6      296.25      271.95     25.18 o 
   2   5   6      512.13      481.56     30.26 o 
   3   5   6      613.43      614.67     34.67 o 
   4   5   6      583.35      532.59     24.86 o 
   5   5   6       43.41       26.35     17.82 o 
   6   5   6     2123.81     2205.36     48.11 o 
   7   5   6      128.22      190.17     24.13 o 
   8   5   6       18.02      -19.82     19.82 o 
   9   5   6        0.55       12.84     17.34 o 
  10   5   6      420.15      484.20     35.40 o 
  11   5   6        7.28        3.01     24.52 o 
  12   5   6       14.16       -0.54     20.74 o 
 -11   6   6       72.18       71.56     31.88 o 
 -10   6   6      308.71      280.93     99.00 o 
  -9   6   6      101.71       81.38     25.56 o 
  -8   6   6     2753.69     2759.31     77.51 o 
  -7   6   6       24.40       15.59     13.55 o 
  -6   6   6     2102.51     2152.71     52.68 o 
  -5   6   6       90.65       79.19     18.50 o 
  -4   6   6      563.24      595.52     29.36 o 
  -3   6   6       15.30       25.99     14.98 o 
  -2   6   6     2306.81     2220.37     46.36 o 
  -1   6   6        4.88       28.37     16.13 o 
   0   6   6     2629.85     2533.05     57.77 o 
   1   6   6      126.31      104.39     27.22 o 
   2   6   6     2464.55     2557.30     59.13 o 
   3   6   6        0.98       -0.03     16.26 o 
   4   6   6     2668.39     2706.04     52.10 o 
   5   6   6        0.04       17.84     15.17 o 
   6   6   6     2273.60     2411.36     62.90 o 
   7   6   6        9.24       14.30     22.68 o 
   8   6   6      107.11       48.90     20.67 o 
   9   6   6        0.01       -6.08     18.02 o 
  10   6   6      150.91       60.19     33.03 o 
  11   6   6        4.84      -20.42     20.42 o 
 -10   7   6       68.23       38.96     34.59 o 
  -9   7   6        3.54       -6.40     18.95 o 
  -8   7   6        7.47       -0.08     15.95 o 
  -7   7   6      140.56      129.81     20.00 o 
  -6   7   6      149.12      165.74     37.15 o 
  -5   7   6      128.39      146.92     22.66 o 
  -4   7   6     1078.19      997.12     38.31 o 
  -3   7   6       85.15       90.91     21.34 o 
  -2   7   6       68.07       98.95     21.03 o 
  -1   7   6       84.42       79.97     20.40 o 
   0   7   6       35.11       44.31     20.52 o 
   1   7   6        7.36      -22.73     25.10 o 
   2   7   6       25.73       48.32     20.30 o 
   3   7   6       21.64       -1.64     16.61 o 
   4   7   6     1170.87     1130.70     38.55 o 
   5   7   6      142.01      141.39     22.35 o 
   6   7   6      330.98      432.05     42.16 o 
   7   7   6      287.79      219.86     44.58 o 
   8   7   6       22.38       26.28     28.37 o 
   9   7   6        0.69        1.76     26.62 o 
  -7   8   6       24.27       25.07     21.40 o 
  -6   8   6     1008.03      997.20     48.23 o 
  -5   8   6        4.64       20.26     23.02 o 
  -4   8   6      324.21      307.81     31.26 o 
  -3   8   6       12.28       59.73     24.33 o 
  -2   8   6      229.23      226.42     35.19 o 
  -1   8   6        5.15       -0.48     18.44 o 
   0   8   6     1280.77     1266.03     56.94 o 
   1   8   6       16.63       23.95     24.71 o 
   2   8   6     1586.18     1647.71     57.67 o 
   3   8   6        3.85       -1.35     18.40 o 
   4   8   6     3976.47     4129.00     84.41 o 
   5   8   6      135.74      131.96     32.35 o 
   6   8   6      387.81      445.30     33.19 o 
   7   8   6       41.58       68.59     26.93 o 
  -3   9   6        0.06       -4.54     20.81 o 
  -2   9   6        4.19       27.78     26.86 o 
  -1   9   6       39.21       37.40     25.73 o 
   0   9   6       14.19       20.56     33.67 o 
   1   9   6       25.25       35.56     26.30 o 
   2   9   6       17.51       15.64     22.46 o 
   3   9   6        2.55       -0.86     26.21 o 
 -15   1   7        4.94        4.43     40.86 o 
 -14   1   7      836.15      933.00     61.38 o 
 -13   1   7      311.40      268.84     18.06 o 
 -12   1   7      215.64      243.30     19.05 o 
 -11   1   7       34.09       36.13     11.42 o 
 -10   1   7      404.07      419.49     15.23 o 
  -9   1   7      137.66      120.53     13.71 o 
  -8   1   7     2153.35     2075.45     35.06 o 
  -7   1   7      136.52      130.35     11.59 o 
  -6   1   7    25793.03    25414.34    376.98 o 
  -5   1   7      647.52      661.91     22.82 o 
  -4   1   7    24118.62    23242.39    286.47 o 
  -3   1   7     1287.61     1307.65     15.29 o 
  -2   1   7    14774.34    15592.65    188.73 o 
  -1   1   7      791.57      759.05     11.85 o 
   0   1   7      638.71      633.39     12.19 o 
   1   1   7       37.52       33.08      6.75 o 
   2   1   7    11098.08    11066.02    348.25 o 
   3   1   7       51.30       53.36      4.05 o 
   4   1   7    10481.63    10033.50    113.94 o 
   5   1   7        0.00        1.58      5.51 o 
   6   1   7    11873.59    12172.56    144.58 o 
   7   1   7      179.23      205.42     20.24 o 
   8   1   7     3260.52     3326.34     50.67 o 
   9   1   7        5.98       -9.20     13.87 o 
  10   1   7      176.06      172.14     14.50 o 
  11   1   7      141.76      127.99     17.87 o 
  12   1   7      212.48      244.84     27.09 o 
  13   1   7        6.60        0.25     16.87 o 
  14   1   7      988.40     1070.13     44.08 o 
 -14   2   7      160.22      129.12     24.80 o 
 -13   2   7      144.81      112.55     17.84 o 
 -12   2   7        9.25       19.25     15.09 o 
 -11   2   7      145.48      129.74     20.42 o 
 -10   2   7      581.40      551.91     23.50 o 
  -9   2   7      342.58      360.83     24.05 o 
  -8   2   7      558.27      561.95     26.05 o 
  -7   2   7      131.59      145.41     13.01 o 
  -6   2   7     1126.80     1075.77     27.48 o 
  -5   2   7       71.31       75.80      6.32 o 
  -4   2   7       12.44       32.85      5.64 o 
  -3   2   7       23.27       16.51      6.38 o 
  -2   2   7     4934.76     5427.57     63.77 o 
  -1   2   7      157.85      163.06      8.38 o 
   0   2   7     2778.70     2647.21     30.63 o 
   1   2   7      178.98      186.81     11.96 o 
   2   2   7     3021.39     3382.70     58.12 o 
   3   2   7      266.26      292.75     12.88 o 
   4   2   7     5671.43     6389.04     73.54 o 
   5   2   7        0.25       -8.13      9.67 o 
   6   2   7        2.87       14.82      7.50 o 
   7   2   7       89.16       89.43     14.53 o 
   8   2   7      893.94      874.47     23.82 o 
   9   2   7        0.42       -6.69     12.87 o 
  10   2   7      128.17      127.73     16.35 o 
  11   2   7       82.35       90.53     15.08 o 
  12   2   7      192.30      223.52     19.98 o 
  13   2   7        0.07        2.89     12.14 o 
  14   2   7       35.17       15.53     14.90 o 
 -14   3   7      171.51      121.28     35.37 o 
 -13   3   7       58.36       25.61     18.61 o 
 -12   3   7      824.49      816.27     32.99 o 
 -11   3   7        9.78       -7.06     20.98 o 
 -10   3   7      492.11      557.92     30.77 o 
  -9   3   7       63.88       73.31     16.40 o 
  -8   3   7     2588.51     2513.92     47.47 o 
  -7   3   7       20.70       21.15      6.00 o 
  -6   3   7     5017.21     5021.14     52.10 o 
  -5   3   7       12.59       27.93      8.01 o 
  -4   3   7     7066.93     6760.42     62.98 o 
  -3   3   7        5.18       14.61      6.92 o 
  -2   3   7     9522.17     9584.12    102.11 o 
  -1   3   7       46.07       46.53      9.06 o 
   0   3   7     1046.88      953.16     19.21 o 
   1   3   7      389.54      438.05     17.47 o 
   2   3   7    15278.84    15258.68    242.88 o 
   3   3   7        1.47        9.45      7.61 o 
   4   3   7     9692.41     9264.35    121.03 o 
   5   3   7       24.78       28.25     10.00 o 
   6   3   7     2845.47     2745.73     67.42 o 
   7   3   7       86.64       85.08     12.07 o 
   8   3   7     6309.80     6251.07     78.80 o 
   9   3   7       14.58       22.13     12.24 o 
  10   3   7      734.93      784.33     26.72 o 
  11   3   7       82.64       92.14     17.60 o 
  12   3   7      393.83      331.86     51.29 o 
  13   3   7        5.02       24.36     15.51 o 
 -13   4   7        5.87      -14.93     22.34 o 
 -12   4   7      260.33      178.87     69.56 o 
 -11   4   7       44.43       24.23     22.40 o 
 -10   4   7       92.49       70.44     18.70 o 
  -9   4   7        6.09        9.21      9.93 o 
  -8   4   7     1657.66     1621.04     35.65 o 
  -7   4   7       19.58        6.40     10.05 o 
  -6   4   7       92.43      101.54      9.63 o 
  -5   4   7      272.91      304.16     14.83 o 
  -4   4   7      402.51      402.72     16.62 o 
  -3   4   7      210.31      226.95     13.51 o 
  -2   4   7      540.43      488.30     24.69 o 
  -1   4   7       59.34       63.71     11.72 o 
   0   4   7      508.40      484.52     18.05 o 
   1   4   7       74.66       80.43     14.95 o 
   2   4   7     7995.69     8289.08    124.91 o 
   3   4   7       18.89       20.00     11.88 o 
   4   4   7      936.69      867.39     23.01 o 
   5   4   7      360.39      385.52     40.52 o 
   6   4   7      463.37      436.72     22.67 o 
   7   4   7       56.00       34.20     17.03 o 
   8   4   7      867.65      895.54     30.78 o 
   9   4   7      265.21      311.95     30.40 o 
  10   4   7        9.01       12.04     24.03 o 
  11   4   7       33.23       27.18     17.75 o 
  12   4   7       79.95       45.38     19.82 o 
  13   4   7        0.29       26.81     21.47 o 
 -12   5   7      511.02      433.08    122.56 o 
 -11   5   7        0.30       11.98     20.27 o 
 -10   5   7     1596.70     1566.97     71.84 o 
  -9   5   7        0.91       23.78     11.38 o 
  -8   5   7      632.04      681.56     27.36 o 
  -7   5   7      121.38      126.15     14.28 o 
  -6   5   7     1309.30     1361.65     29.00 o 
  -5   5   7        0.08       -0.02     10.17 o 
  -4   5   7     2803.06     2753.70     52.48 o 
  -3   5   7      253.44      286.31     17.93 o 
  -2   5   7     2462.02     2484.30     48.21 o 
  -1   5   7       96.83       82.33     22.09 o 
   0   5   7    13142.97    13009.27    171.85 o 
   1   5   7      124.40      100.96     19.48 o 
   2   5   7     9953.61    10041.34    150.41 o 
   3   5   7      161.60      183.07     17.80 o 
   4   5   7      996.18      992.36     32.02 o 
   5   5   7        8.87        5.43     14.24 o 
   6   5   7     1724.28     1752.41     42.06 o 
   7   5   7        0.03       14.02     20.00 o 
   8   5   7     1168.98     1166.35     36.88 o 
   9   5   7        0.51       -6.94     16.72 o 
  10   5   7     1220.31     1210.67     42.28 o 
  11   5   7        0.59       23.62     22.39 o 
  12   5   7      405.95      353.21     67.57 o 
 -11   6   7       40.33       41.74     34.93 o 
 -10   6   7      155.39       42.75     30.10 o 
  -9   6   7      147.18       94.85     27.02 o 
  -8   6   7     1042.77     1023.25     32.14 o 
  -7   6   7        6.06        5.34     11.63 o 
  -6   6   7      487.07      465.30     25.15 o 
  -5   6   7      156.73      160.88     22.38 o 
  -4   6   7     1540.74     1438.81     41.00 o 
  -3   6   7       61.86       62.51     17.28 o 
  -2   6   7     2085.50     1942.69     46.20 o 
  -1   6   7       40.75       40.73     16.69 o 
   0   6   7     1610.84     1598.18     40.80 o 
   1   6   7      227.86      276.16     28.34 o 
   2   6   7      755.38      740.84     37.95 o 
   3   6   7      197.16      205.48     26.90 o 
   4   6   7       21.94       27.73     19.63 o 
   5   6   7       91.35      119.06     22.46 o 
   6   6   7      499.99      506.50     42.87 o 
   7   6   7        1.90       22.49     18.21 o 
   8   6   7      210.53      162.30     46.31 o 
   9   6   7       68.54       40.29     24.10 o 
  10   6   7        0.98       -0.06     17.04 o 
  11   6   7        3.67       14.33     17.20 o 
  -9   7   7        0.68       12.34     23.14 o 
  -8   7   7      379.88      300.38     30.09 o 
  -7   7   7       86.96       88.11     23.03 o 
  -6   7   7       60.30       40.83     18.66 o 
  -5   7   7        0.13       21.47     16.74 o 
  -4   7   7     1010.95     1012.52     38.90 o 
  -3   7   7       22.87       46.89     21.65 o 
  -2   7   7     2696.71     2709.58     70.87 o 
  -1   7   7       54.65       27.82     18.52 o 
   0   7   7     4686.84     4867.69     95.86 o 
   1   7   7        0.29      -19.10     19.10 o 
   2   7   7     1435.35     1478.69     43.55 o 
   3   7   7      250.70      246.47     28.02 o 
   4   7   7      363.52      386.35     27.71 o 
   5   7   7      114.60      126.21     23.38 o 
   6   7   7       12.85       15.98     18.52 o 
   7   7   7       35.19       22.57     27.52 o 
   8   7   7      901.43      936.01     44.25 o 
   9   7   7       16.68       -3.99     19.88 o 
  -7   8   7       23.20       11.22     19.46 o 
  -6   8   7        3.14        8.88     21.77 o 
  -5   8   7        0.81      -20.03     20.03 o 
  -4   8   7      290.62      278.40     30.97 o 
  -3   8   7      130.66      144.93     25.02 o 
  -2   8   7        0.81      -11.86     20.75 o 
  -1   8   7       99.09       96.68     28.76 o 
   0   8   7        0.56       16.56     23.95 o 
   1   8   7       39.10       63.94     23.67 o 
   2   8   7        0.28       -2.54     18.76 o 
   3   8   7      101.34       94.85     26.86 o 
   4   8   7        0.65      -17.59     21.56 o 
   5   8   7        8.65       29.36     22.79 o 
   6   8   7       52.10       16.96     23.86 o 
   7   8   7       48.25       56.87     30.63 o 
  -3   9   7       49.47       59.92     28.86 o 
  -2   9   7     1542.70     1640.35     62.65 o 
  -1   9   7       26.68        0.92     32.01 o 
   0   9   7      967.07     1035.94     49.33 o 
   1   9   7       13.48        6.84     25.13 o 
   2   9   7      596.72      595.78     39.43 o 
 -15   0   8      105.60      132.81     94.64 o 
 -14   0   8      180.49      214.13     58.92 o 
 -13   0   8       48.41       87.18     46.34 o 
 -12   0   8     1646.84     1364.61    241.45 o 
 -11   0   8        1.71       -7.59      7.59 o 
 -10   0   8     6797.55     6688.94    108.58 o 
  -9   0   8      643.38      580.26     24.90 o 
  -8   0   8    13854.14    14113.83    174.39 o 
  -7   0   8      333.69      332.25     12.04 o 
  -6   0   8    11414.42    11305.08    123.95 o 
  -5   0   8      224.94      243.76     18.93 o 
  -4   0   8     5048.28     5242.82     70.47 o 
  -3   0   8     1107.28     1101.87     49.91 o 
  -2   0   8    10980.13    11625.57    171.66 o 
  -1   0   8        5.34        3.41      9.36 o 
   0   0   8    74764.87    77843.48   1846.27 o 
   1   0   8      193.60      199.84      6.32 o 
   2   0   8    13656.94    13614.70    731.65 o 
   3   0   8       95.36       85.49     14.14 o 
   4   0   8    36438.23    39174.77   1080.34 o 
   5   0   8        0.37        9.95      7.96 o 
   6   0   8     2629.38     2543.30     35.72 o 
   7   0   8      170.76      164.71     11.98 o 
   8   0   8     3244.52     3142.23     70.72 o 
   9   0   8        2.51       13.11     12.93 o 
  10   0   8     3530.22     3352.04     79.52 o 
  11   0   8        4.09      -17.33     17.33 o 
  12   0   8     1099.80     1066.42     40.68 o 
  13   0   8        5.08       24.58     19.75 o 
  14   0   8       17.00       -8.25     22.88 o 
 -14   1   8        5.60       32.02     31.98 o 
 -13   1   8       22.32       87.99     27.75 o 
 -12   1   8       56.85       53.24     11.29 o 
 -11   1   8       49.84       47.26     11.47 o 
 -10   1   8     1394.14     1305.69     26.31 o 
  -9   1   8      206.74      221.76     44.18 o 
  -8   1   8        0.86       -3.40      7.17 o 
  -7   1   8      445.28      435.94     14.90 o 
  -6   1   8      131.31      127.44     11.10 o 
  -5   1   8      123.34      140.75     11.06 o 
  -4   1   8      639.16      690.65     13.65 o 
  -3   1   8      420.74      466.52     18.22 o 
  -2   1   8      464.87      469.08      8.91 o 
  -1   1   8      208.07      197.42      8.39 o 
   0   1   8     9323.50     9593.25     86.35 o 
   1   1   8       48.47       48.03      8.33 o 
   2   1   8      248.09      211.44      8.36 o 
   3   1   8      295.67      318.46     15.38 o 
   4   1   8        2.75       41.84     15.98 o 
   5   1   8      681.94      687.53     30.80 o 
   6   1   8     1260.01     1414.33     21.76 o 
   7   1   8      236.41      227.02     11.79 o 
   8   1   8      949.91      981.82     33.06 o 
   9   1   8        9.81        4.22     12.23 o 
  10   1   8        1.18       -0.07      8.71 o 
  11   1   8        1.27      -11.11     11.21 o 
  12   1   8       16.88       34.36     19.18 o 
  13   1   8        0.39       -6.04     16.90 o 
  14   1   8       14.50       15.23     13.69 o 
 -14   2   8      116.69       85.21     37.81 o 
 -13   2   8       97.54       78.05     16.60 o 
 -12   2   8      624.10      699.57     34.82 o 
 -11   2   8       84.01      112.35     16.66 o 
 -10   2   8     5868.32     5915.31    111.87 o 
  -9   2   8       89.67       94.29     14.74 o 
  -8   2   8     6007.12     6205.75    111.08 o 
  -7   2   8      254.62      247.28     16.34 o 
  -6   2   8     1322.13     1272.60     26.53 o 
  -5   2   8      156.89      151.52      5.63 o 
  -4   2   8     7945.32     8025.98     68.09 o 
  -3   2   8     1053.55     1084.42     15.21 o 
  -2   2   8    11964.97    11907.63    113.21 o 
  -1   2   8      282.86      264.12     10.02 o 
   0   2   8     8045.00     7398.95     71.71 o 
   1   2   8     1883.53     1789.73     25.33 o 
   2   2   8    23326.75    22853.89    340.59 o 
   3   2   8       54.52       70.51      9.55 o 
   4   2   8     3492.90     3545.00     48.59 o 
   5   2   8       64.68       59.90     10.82 o 
   6   2   8     3641.90     3728.60     47.51 o 
   7   2   8      109.62       95.82     12.55 o 
   8   2   8     1324.43     1261.95     34.57 o 
   9   2   8      157.39      144.93     14.84 o 
  10   2   8     2204.82     2279.98     44.19 o 
  11   2   8       49.84       54.29     16.57 o 
  12   2   8      955.98      996.99     31.08 o 
  13   2   8        0.03        1.50     12.69 o 
  14   2   8      105.61       70.86     28.64 o 
 -14   3   8       66.91       54.16     36.38 o 
 -13   3   8       79.87       90.66     32.73 o 
 -12   3   8      701.34      710.12     42.10 o 
 -11   3   8      154.26       80.36     43.19 o 
 -10   3   8       15.49       17.90     17.22 o 
  -9   3   8      188.97      194.18     25.35 o 
  -8   3   8     2335.85     2318.55     54.77 o 
  -7   3   8      207.61      212.50      9.62 o 
  -6   3   8      112.60       91.93      9.22 o 
  -5   3   8      170.10      177.08     10.29 o 
  -4   3   8      701.91      755.63     13.73 o 
  -3   3   8       88.66       84.00      8.83 o 
  -2   3   8     2316.48     2268.21     29.95 o 
  -1   3   8      343.75      345.72     14.69 o 
   0   3   8     3022.43     2978.39     38.58 o 
   1   3   8       76.01       70.00     14.32 o 
   2   3   8       22.43       11.72     11.43 o 
   3   3   8      298.08      325.28     13.10 o 
   4   3   8     3378.27     3714.13     53.25 o 
   5   3   8      534.77      544.81     18.73 o 
   6   3   8       80.90       53.65     11.40 o 
   7   3   8      189.81      185.06     14.21 o 
   8   3   8     1287.64     1248.84     36.70 o 
   9   3   8        3.26        9.91     12.69 o 
  10   3   8      611.25      595.90     22.08 o 
  11   3   8        7.47       14.33     12.71 o 
  12   3   8       16.17        9.33     14.63 o 
  13   3   8        0.19      -16.23     16.23 o 
 -13   4   8       46.76       57.64     26.61 o 
 -12   4   8      642.94      733.40     37.42 o 
 -11   4   8       19.23        5.24     17.41 o 
 -10   4   8      512.36      618.31     45.25 o 
  -9   4   8       20.28       18.71     13.89 o 
  -8   4   8     1425.90     1455.73     31.10 o 
  -7   4   8       12.04        5.38      8.88 o 
  -6   4   8      272.74      290.26     13.19 o 
  -5   4   8        0.59       -8.96      8.96 o 
  -4   4   8     2277.13     2218.06     37.72 o 
  -3   4   8      143.89      177.16     18.08 o 
  -2   4   8     3001.96     2876.88     42.54 o 
  -1   4   8      278.74      292.75     16.67 o 
   0   4   8     2582.51     2560.54     43.21 o 
   1   4   8      482.15      500.57     33.96 o 
   2   4   8     3060.87     2935.09     54.26 o 
   3   4   8      140.48      120.25     13.35 o 
   4   4   8     3711.12     3532.17     49.63 o 
   5   4   8      136.84      114.14     14.98 o 
   6   4   8     1195.16     1229.31     33.62 o 
   7   4   8       65.60       39.64     14.64 o 
   8   4   8      135.83       99.36     18.75 o 
   9   4   8       28.08       23.12     14.23 o 
  10   4   8     1109.28     1130.40     42.78 o 
  11   4   8        0.25       14.56     18.55 o 
  12   4   8     1220.97     1280.37     47.22 o 
  13   4   8        0.69        6.75     18.63 o 
 -12   5   8      228.35      104.52     83.12 o 
 -11   5   8        9.86       17.40     23.75 o 
 -10   5   8      362.02      320.61     68.37 o 
  -9   5   8      320.93      351.02     36.72 o 
  -8   5   8      783.79      805.04     25.83 o 
  -7   5   8       89.68       64.95     11.19 o 
  -6   5   8      874.83      920.37     23.76 o 
  -5   5   8      158.80      141.59     15.47 o 
  -4   5   8      221.18      259.01     18.92 o 
  -3   5   8      190.34      208.67     21.39 o 
  -2   5   8      585.50      615.29     34.48 o 
  -1   5   8      283.73      299.70     23.03 o 
   0   5   8      537.72      565.65     25.87 o 
   1   5   8       66.42       85.18     23.49 o 
   2   5   8     6147.45     6132.88     99.82 o 
   3   5   8      379.30      360.02     31.55 o 
   4   5   8     2554.13     2545.66     45.74 o 
   5   5   8       24.18       25.04     16.82 o 
   6   5   8       58.11       82.26     18.29 o 
   7   5   8       14.14       14.46     19.61 o 
   8   5   8      231.47      256.05     23.62 o 
   9   5   8      164.12      126.80     38.04 o 
  10   5   8       10.35       12.46     17.17 o 
  11   5   8        0.44      -11.46     22.36 o 
  12   5   8       81.56      112.52     25.55 o 
 -11   6   8        0.18       19.37     26.46 o 
 -10   6   8       90.37       92.39     42.31 o 
  -9   6   8       81.33       41.00     24.99 o 
  -8   6   8      193.25      193.94     18.84 o 
  -7   6   8      211.91      227.49     20.21 o 
  -6   6   8     2361.89     2430.02     52.88 o 
  -5   6   8      146.44      168.77     17.80 o 
  -4   6   8     1385.25     1391.39     47.80 o 
  -3   6   8       38.10       48.10     18.10 o 
  -2   6   8     4943.80     4988.11     77.13 o 
  -1   6   8      232.34      231.21     22.29 o 
   0   6   8     1695.65     1624.18     54.63 o 
   1   6   8       45.12       69.15     18.32 o 
   2   6   8       12.90       38.00     19.83 o 
   3   6   8        1.76       -6.86     16.29 o 
   4   6   8     2105.32     2134.42     45.81 o 
   5   6   8        3.72       28.43     15.62 o 
   6   6   8      630.22      698.97     45.40 o 
   7   6   8      116.52       88.92     21.06 o 
   8   6   8      647.42      706.35     40.12 o 
   9   6   8        5.94       14.26     27.92 o 
  10   6   8      474.24      468.94     74.32 o 
  -9   7   8        2.93        7.65     30.10 o 
  -8   7   8      216.16      165.23     34.66 o 
  -7   7   8        0.23        0.34     19.16 o 
  -6   7   8      144.49      139.58     22.08 o 
  -5   7   8       16.29       19.32     28.46 o 
  -4   7   8        0.90       34.24     21.22 o 
  -3   7   8       21.49       41.79     18.61 o 
  -2   7   8     1456.15     1441.75     44.77 o 
  -1   7   8       36.25       38.43     24.63 o 
   0   7   8        0.58        1.50     17.50 o 
   1   7   8       94.95      124.30     22.59 o 
   2   7   8      136.00       60.82     28.04 o 
   3   7   8       23.95       70.23     20.98 o 
   4   7   8      271.44      294.81     30.14 o 
   5   7   8        4.83       27.68     19.61 o 
   6   7   8       43.95       65.29     22.26 o 
   7   7   8        6.98       22.00     25.10 o 
   8   7   8       91.12       88.53     26.88 o 
   9   7   8        4.39       -2.55     19.81 o 
  -7   8   8       61.23       71.16     22.68 o 
  -6   8   8      450.50      411.55     33.07 o 
  -5   8   8        4.81        8.43     18.54 o 
  -4   8   8     2707.48     2781.12     64.98 o 
  -3   8   8        7.75       34.77     22.89 o 
  -2   8   8     1753.39     1826.05     62.09 o 
  -1   8   8        1.80       33.43     21.68 o 
   0   8   8       19.38       -5.41     20.96 o 
   1   8   8        4.60       47.07     29.36 o 
   2   8   8      206.67      114.36     23.58 o 
   3   8   8        2.68       -8.14     20.03 o 
   4   8   8     1035.02     1087.70     52.29 o 
   5   8   8        0.27       23.18     21.28 o 
   6   8   8     2186.70     2237.91     65.12 o 
  -2   9   8      331.80      367.17     35.80 o 
  -1   9   8        2.05       -8.97     22.67 o 
   0   9   8       26.29       64.05     34.07 o 
   1   9   8       12.74      -15.37     22.54 o 
   2   9   8       80.21       43.01     27.73 o 
 -14   1   9     1183.97     1274.73     71.83 o 
 -13   1   9       48.54       75.27     40.43 o 
 -12   1   9     4133.79     3928.42    197.01 o 
 -11   1   9        3.15       18.45      9.05 o 
 -10   1   9      664.05      731.13     22.44 o 
  -9   1   9        9.28        9.45      9.63 o 
  -8   1   9      117.08      117.33     15.12 o 
  -7   1   9      253.40      269.00     14.70 o 
  -6   1   9     2005.16     2066.88     52.82 o 
  -5   1   9     1878.81     1884.88     26.43 o 
  -4   1   9    15275.03    15118.48    436.78 o 
  -3   1   9     1318.82     1318.35     19.23 o 
  -2   1   9     1199.92      905.03     12.18 o 
  -1   1   9     2714.07     2657.96     37.78 o 
   0   1   9       30.66       17.42      6.06 o 
   1   1   9       14.82       19.79      7.70 o 
   2   1   9     6306.92     7048.54    137.32 o 
   3   1   9      414.70      403.20     34.09 o 
   4   1   9     2386.97     2094.68     41.57 o 
   5   1   9      264.48      278.78      8.56 o 
   6   1   9     7626.43     7142.23     81.47 o 
   7   1   9       21.33       36.54      8.23 o 
   8   1   9     9374.29     9612.94    152.23 o 
   9   1   9       68.53       55.45     14.32 o 
  10   1   9      160.53      179.44     15.63 o 
  11   1   9        0.07        4.28     10.94 o 
  12   1   9        6.52       20.98     17.00 o 
  13   1   9        0.56      -14.21     14.21 o 
  14   1   9      680.72      646.14     44.43 o 
 -14   2   9      282.72      287.96     47.55 o 
 -13   2   9        8.52        3.49     12.97 o 
 -12   2   9      375.86      346.23     42.04 o 
 -11   2   9       72.52       72.10     16.70 o 
 -10   2   9      908.04      923.47     44.69 o 
  -9   2   9        3.21       16.93     15.50 o 
  -8   2   9      487.33      418.79     23.56 o 
  -7   2   9       23.51       21.55     11.75 o 
  -6   2   9      525.91      538.87     30.62 o 
  -5   2   9      389.84      373.52     10.54 o 
  -4   2   9       21.42        7.17      5.79 o 
  -3   2   9       28.00       20.05      5.63 o 
  -2   2   9     1858.94     1732.23     19.96 o 
  -1   2   9        6.04        5.88      6.47 o 
   0   2   9      761.62      617.50     14.45 o 
   1   2   9      566.44      592.45     13.79 o 
   2   2   9     4931.88     5254.39     73.89 o 
   3   2   9        0.03        6.61     13.58 o 
   4   2   9     4660.85     5311.50     61.99 o 
   5   2   9      254.36      275.59     10.14 o 
   6   2   9     2837.47     3074.26     49.66 o 
   7   2   9      185.36      207.24     12.94 o 
   8   2   9       75.86       70.97     12.58 o 
   9   2   9       62.18       79.25     20.33 o 
  10   2   9      930.28      965.34     26.26 o 
  11   2   9       40.47       59.53     14.59 o 
  12   2   9        0.39        9.29     12.33 o 
  13   2   9       79.01       83.02     15.62 o 
  14   2   9      197.25        0.95     33.66 o 
 -14   3   9     1027.13     1183.43     90.81 o 
 -13   3   9       21.50       15.75     23.14 o 
 -12   3   9      863.78      850.69     32.88 o 
 -11   3   9       27.04       -3.68     13.91 o 
 -10   3   9     2603.10     2648.08     61.26 o 
  -9   3   9       39.55       44.31     15.96 o 
  -8   3   9      671.41      681.88     32.66 o 
  -7   3   9       30.10       46.70     13.92 o 
  -6   3   9     5748.63     5544.70     64.91 o 
  -5   3   9      162.88      173.89      9.81 o 
  -4   3   9     7794.67     7834.10     80.70 o 
  -3   3   9        3.82       -1.51      7.77 o 
  -2   3   9     3710.37     3709.15     41.28 o 
  -1   3   9      229.58      240.27     11.83 o 
   0   3   9    14245.39    13964.77    157.84 o 
   1   3   9      353.00      372.63     15.11 o 
   2   3   9     1933.97     1762.49     42.30 o 
   3   3   9       10.75       18.57     16.26 o 
   4   3   9      679.47      653.73     23.13 o 
   5   3   9      432.15      444.79     16.83 o 
   6   3   9     4695.92     4766.90     73.73 o 
   7   3   9        2.51        7.44     11.42 o 
   8   3   9     3169.13     3132.16     61.57 o 
   9   3   9        0.27        7.32     14.66 o 
  10   3   9     1684.68     1748.13     47.35 o 
  11   3   9        3.50        6.34     12.06 o 
  12   3   9      186.05      144.29     27.76 o 
  13   3   9        0.05        0.52     14.38 o 
 -13   4   9       17.16       -1.75     21.39 o 
 -12   4   9       20.34       31.06     22.69 o 
 -11   4   9      114.84       73.91     25.01 o 
 -10   4   9     1417.00     1512.91     57.74 o 
  -9   4   9        0.70       37.75     21.21 o 
  -8   4   9       23.88       20.76     10.12 o 
  -7   4   9      201.10      208.34     11.48 o 
  -6   4   9     3508.94     3468.26     42.72 o 
  -5   4   9        1.26       -0.63      8.74 o 
  -4   4   9       27.19       31.81     11.41 o 
  -3   4   9      111.11      104.57     14.29 o 
  -2   4   9     1503.37     1414.02     29.32 o 
  -1   4   9       59.10       73.93     12.13 o 
   0   4   9     4053.60     4071.76     55.77 o 
   1   4   9        0.59        3.41     11.02 o 
   2   4   9     2075.76     2358.18     48.61 o 
   3   4   9      263.08      276.75     17.52 o 
   4   4   9     1499.20     1514.34     32.84 o 
   5   4   9       85.43       93.01     15.18 o 
   6   4   9        0.24       -2.40     11.30 o 
   7   4   9       59.71       70.82     27.35 o 
   8   4   9       83.86       61.45     14.19 o 
   9   4   9       62.28       67.76     14.48 o 
  10   4   9      227.96      195.95     39.80 o 
  11   4   9      101.65       95.31     24.72 o 
  12   4   9       50.97       54.23     23.10 o 
 -12   5   9      424.93      402.61    124.87 o 
 -11   5   9       99.03       86.06     28.06 o 
 -10   5   9      730.72      668.17    116.76 o 
  -9   5   9       54.07       42.64     11.67 o 
  -8   5   9     5013.81     5020.18     77.17 o 
  -7   5   9      448.94      470.98     22.95 o 
  -6   5   9     2859.38     2881.09     47.28 o 
  -5   5   9        0.51       -4.03     10.06 o 
  -4   5   9     2732.67     2729.34     49.95 o 
  -3   5   9      858.99      851.14     27.92 o 
  -2   5   9     3637.14     3548.79     54.21 o 
  -1   5   9       40.12       47.21     15.75 o 
   0   5   9     6424.23     6467.64     92.20 o 
   1   5   9      220.35      202.39     20.30 o 
   2   5   9     5429.81     5304.39    102.01 o 
   3   5   9       99.54       96.34     19.95 o 
   4   5   9      798.36      908.66     29.09 o 
   5   5   9        1.23       32.41     21.86 o 
   6   5   9      339.13      402.14     24.61 o 
   7   5   9       13.85      -11.17     16.54 o 
   8   5   9     2264.91     2165.59     72.03 o 
   9   5   9        1.28      -11.65     14.66 o 
  10   5   9      658.35      648.86     45.05 o 
  11   5   9        1.47       21.11     25.86 o 
 -11   6   9       10.73       -6.72     24.29 o 
 -10   6   9       65.39      102.00     56.25 o 
  -9   6   9       14.47       14.88     18.09 o 
  -8   6   9       46.00       29.06     14.05 o 
  -7   6   9       38.52       42.46     12.88 o 
  -6   6   9      805.29      807.40     29.13 o 
  -5   6   9        3.12        4.60     12.67 o 
  -4   6   9      916.96      889.69     30.03 o 
  -3   6   9       76.26       79.54     17.98 o 
  -2   6   9      702.17      604.11     31.93 o 
  -1   6   9       67.15       67.28     17.49 o 
   0   6   9     2447.80     2481.63     52.76 o 
   1   6   9      135.90      129.23     21.11 o 
   2   6   9      205.92      200.98     28.05 o 
   3   6   9        8.02        0.34     14.23 o 
   4   6   9     1330.08     1277.40     37.61 o 
   5   6   9        3.15       12.17     15.98 o 
   6   6   9      628.93      679.49     38.47 o 
   7   6   9        6.13       -9.32     18.65 o 
   8   6   9       51.64       70.27     27.32 o 
   9   6   9       13.72       25.39     20.63 o 
  10   6   9        1.89        1.92     16.91 o 
  -9   7   9       87.17       32.51     30.52 o 
  -8   7   9      635.87      639.68     47.85 o 
  -7   7   9       34.34       35.77     16.02 o 
  -6   7   9     1828.18     1886.48     48.18 o 
  -5   7   9       45.63       38.39     17.09 o 
  -4   7   9      713.05      777.89     43.71 o 
  -3   7   9       88.64      114.58     28.05 o 
  -2   7   9      481.11      497.89     31.24 o 
  -1   7   9       17.91       31.42     19.92 o 
   0   7   9     1485.74     1449.98     45.94 o 
   1   7   9      127.47      124.95     22.83 o 
   2   7   9     3834.09     3964.22    100.95 o 
   3   7   9       52.05       65.46     24.44 o 
   4   7   9      391.53      407.52     28.23 o 
   5   7   9       28.50       33.76     20.19 o 
   6   7   9      323.16      330.58     30.20 o 
   7   7   9        1.06       -5.65     23.62 o 
   8   7   9      337.27      310.29     57.53 o 
   9   7   9        4.55      -19.06     49.25 o 
  -7   8   9       24.54        5.21     21.35 o 
  -6   8   9      105.33      137.16     25.49 o 
  -5   8   9       50.22       48.22     24.05 o 
  -4   8   9       66.85       89.79     30.50 o 
  -3   8   9       19.66       38.66     32.21 o 
  -2   8   9       58.56       75.96     23.71 o 
  -1   8   9      265.62      275.65     29.39 o 
   0   8   9       89.47       56.20     27.01 o 
   1   8   9        7.24       -4.35     20.03 o 
   2   8   9       37.20       33.83     21.15 o 
   3   8   9       21.86       15.78     21.09 o 
   4   8   9        0.47       -0.74     19.27 o 
   5   8   9        5.16       -7.70     20.01 o 
   6   8   9      218.86      133.79     48.19 o 
  -2   9   9       13.15       44.57     36.82 o 
  -1   9   9        2.14      -29.34     29.34 o 
   0   9   9      750.78      787.67     51.03 o 
   1   9   9       11.61        3.38     19.98 o 
 -14   0  10      860.53      837.05     88.07 o 
 -13   0  10      212.42      188.35     56.25 o 
 -12   0  10      157.35      192.80     83.22 o 
 -11   0  10       14.06       28.51     37.28 o 
 -10   0  10      324.59      295.01     48.82 o 
  -9   0  10       93.40       72.51     36.61 o 
  -8   0  10    10001.35    10131.95    346.01 o 
  -7   0  10       58.35       60.17      4.81 o 
  -6   0  10    23311.36    24584.76    727.98 o 
  -5   0  10       95.67      102.78      9.93 o 
  -4   0  10      110.36       75.52     18.33 o 
  -3   0  10        4.23        0.62      9.11 o 
  -2   0  10    11716.07    12435.70    147.72 o 
  -1   0  10       17.67       25.17      9.50 o 
   0   0  10     6629.42     7340.35    102.93 o 
   1   0  10     1189.61     1210.50     20.69 o 
   2   0  10    37237.73    37005.99   1050.65 o 
   3   0  10      341.70      331.93     30.04 o 
   4   0  10    15043.56    14762.79    600.22 o 
   5   0  10       84.11       31.79     65.97 o 
   6   0  10     2147.61     2271.76     34.57 o 
   7   0  10       29.51       18.00     12.66 o 
   8   0  10      286.23      291.62     24.34 o 
   9   0  10       19.48       12.01     11.37 o 
  10   0  10      482.22      426.90     33.98 o 
  11   0  10        3.82      -19.69     29.50 o 
  12   0  10      953.23      960.11    115.26 o 
  13   0  10       17.95       46.17     31.16 o 
  14   0  10     1485.48     1525.52    171.64 o 
 -14   1  10        1.87      -19.84     32.76 o 
 -13   1  10       12.03       68.26     54.22 o 
 -12   1  10      206.81      236.92     43.10 o 
 -11   1  10       36.21       36.53      7.63 o 
 -10   1  10       66.48       67.51      8.56 o 
  -9   1  10      316.56      324.07     14.82 o 
  -8   1  10      235.41      265.41     20.41 o 
  -7   1  10      256.39      288.26     22.61 o 
  -6   1  10      486.12      488.17     15.43 o 
  -5   1  10       15.03       12.91      8.44 o 
  -4   1  10      159.38      170.38      7.38 o 
  -3   1  10      142.03      157.26      6.59 o 
  -2   1  10     2116.90     2456.48     22.46 o 
  -1   1  10      440.81      447.49     10.16 o 
   0   1  10     1397.58     1661.46     19.54 o 
   1   1  10       13.35        8.17      7.34 o 
   2   1  10     1424.34     1614.27     22.70 o 
   3   1  10      143.23      155.69     16.01 o 
   4   1  10      633.51      690.89     22.64 o 
   5   1  10      500.01      487.79     21.82 o 
   6   1  10      403.41      531.67     18.91 o 
   7   1  10      148.00      151.61     14.79 o 
   8   1  10       58.85       65.59     10.44 o 
   9   1  10      102.38      104.19     12.22 o 
  10   1  10       36.38       37.31      9.73 o 
  11   1  10       37.71       37.65     13.08 o 
  12   1  10       19.56       -1.75     17.91 o 
  13   1  10        4.76       -0.63     15.53 o 
  14   1  10        0.11        3.08     19.35 o 
 -14   2  10      432.15      460.02     54.74 o 
 -13   2  10        0.01       -5.79     19.91 o 
 -12   2  10      457.29      386.99     49.55 o 
 -11   2  10        0.05      -10.02     22.65 o 
 -10   2  10     1524.73     1461.15     33.07 o 
  -9   2  10      187.25      173.95     18.38 o 
  -8   2  10     5536.38     5690.72     83.72 o 
  -7   2  10     1077.19     1106.18     24.72 o 
  -6   2  10     5754.22     5693.34     74.03 o 
  -5   2  10       32.95       27.06      4.16 o 
  -4   2  10     6632.32     6832.94     59.95 o 
  -3   2  10      551.69      552.62     11.87 o 
  -2   2  10     4977.51     5166.52     48.26 o 
  -1   2  10      155.44      148.76      8.53 o 
   0   2  10     1145.59      992.42     19.56 o 
   1   2  10      542.31      521.75     16.67 o 
   2   2  10    11254.69    10101.08    124.41 o 
   3   2  10        6.19        5.77      7.25 o 
   4   2  10    17743.98    17879.48    218.77 o 
   5   2  10        0.99        4.07      7.92 o 
   6   2  10     1719.06     1682.78     42.59 o 
   7   2  10        1.01        5.52     14.64 o 
   8   2  10      571.73      604.45     18.37 o 
   9   2  10       12.81      -13.97     14.56 o 
  10   2  10      715.42      732.58     25.45 o 
  11   2  10      144.93      135.11     19.45 o 
  12   2  10     1349.91     1488.50     38.26 o 
  13   2  10        0.12        6.77     12.67 o 
 -14   3  10      515.33      576.07    363.12 o 
 -13   3  10       55.45       40.55     20.64 o 
 -12   3  10        9.82       18.08     15.40 o 
 -11   3  10        1.84        8.91     16.62 o 
 -10   3  10      400.33      399.71     26.23 o 
  -9   3  10      117.62       98.75     17.27 o 
  -8   3  10     1416.36     1481.30     40.41 o 
  -7   3  10       10.96        3.58     15.27 o 
  -6   3  10        7.17        6.85      6.46 o 
  -5   3  10      405.69      416.56     12.67 o 
  -4   3  10       11.94        8.19      7.46 o 
  -3   3  10      218.16      235.18     10.11 o 
  -2   3  10      551.33      574.20     17.11 o 
  -1   3  10      175.62      197.75     13.69 o 
   0   3  10     6498.43     6278.22     71.68 o 
   1   3  10        0.61       -0.17      9.47 o 
   2   3  10     1420.21     1293.70     28.47 o 
   3   3  10        5.91        0.89     11.29 o 
   4   3  10      222.77      301.66     17.03 o 
   5   3  10      380.28      354.25     22.68 o 
   6   3  10        1.12       -1.68     11.18 o 
   7   3  10      124.83      125.77     19.10 o 
   8   3  10      268.66      207.78     23.61 o 
   9   3  10      109.58      111.85     23.46 o 
  10   3  10      493.49      518.47     31.66 o 
  11   3  10       55.06       24.35     19.76 o 
  12   3  10      521.01      564.51     32.79 o 
  13   3  10       45.22       25.99     21.57 o 
 -13   4  10       12.79       15.31     19.27 o 
 -12   4  10      172.90      130.34     44.85 o 
 -11   4  10       69.13       58.56     23.74 o 
 -10   4  10     2312.73     2306.39     52.21 o 
  -9   4  10      277.64      246.95     49.35 o 
  -8   4  10      818.26      929.76     37.74 o 
  -7   4  10        0.20        6.28      6.71 o 
  -6   4  10       30.81       29.83      9.30 o 
  -5   4  10       29.91       33.65      9.93 o 
  -4   4  10     2869.29     2813.82     35.83 o 
  -3   4  10       92.62       86.23     11.52 o 
  -2   4  10     8723.27     8506.03    119.97 o 
  -1   4  10       71.05       79.26     15.39 o 
   0   4  10      163.31      134.89     15.84 o 
   1   4  10        1.30       -0.36     11.33 o 
   2   4  10     1523.70     1504.20     36.99 o 
   3   4  10      437.30      473.95     18.40 o 
   4   4  10     8533.30     8696.80    124.64 o 
   5   4  10       76.41       75.92     18.22 o 
   6   4  10     3875.77     3691.63     65.61 o 
   7   4  10       18.23       11.98     12.78 o 
   8   4  10      935.73      931.59     28.01 o 
   9   4  10       37.82       84.15     26.43 o 
  10   4  10     1479.00     1544.50     51.17 o 
  11   4  10        0.37        6.29     21.71 o 
  12   4  10      849.90      846.64     40.34 o 
 -12   5  10       37.88       74.02     43.55 o 
 -11   5  10        4.16        6.15     18.50 o 
 -10   5  10      142.73      172.04     32.45 o 
  -9   5  10        0.00       -9.83     12.41 o 
  -8   5  10       91.52       83.16     16.68 o 
  -7   5  10       59.68       42.80     13.28 o 
  -6   5  10       48.89       35.09     10.75 o 
  -5   5  10      349.49      360.35     18.34 o 
  -4   5  10     1821.51     1812.87     36.26 o 
  -3   5  10       49.94       75.00     17.58 o 
  -2   5  10     1898.24     1812.14     39.94 o 
  -1   5  10      441.68      444.30     22.07 o 
   0   5  10      742.66      721.27     27.89 o 
   1   5  10       33.28       20.86     16.37 o 
   2   5  10     2247.29     2260.95     53.21 o 
   3   5  10      176.60      184.45     19.04 o 
   4   5  10     1883.06     1844.56     40.88 o 
   5   5  10       63.35       41.02     20.55 o 
   6   5  10      876.40      906.72     30.66 o 
   7   5  10       83.10      107.83     27.93 o 
   8   5  10      105.88       80.31     29.65 o 
   9   5  10      210.29      239.98     41.79 o 
  10   5  10      410.10      393.26     79.66 o 
  11   5  10        0.78       24.20     21.63 o 
 -11   6  10       13.49       -6.61     26.97 o 
 -10   6  10      389.18      373.42    123.23 o 
  -9   6  10        9.09       14.85     32.82 o 
  -8   6  10      534.22      509.85     51.24 o 
  -7   6  10       28.30       45.16     12.38 o 
  -6   6  10      600.81      549.23     22.93 o 
  -5   6  10       11.70       -7.52     15.27 o 
  -4   6  10     2337.81     2429.61     48.54 o 
  -3   6  10        1.76       -4.58     14.70 o 
  -2   6  10     4694.61     4687.01     81.53 o 
  -1   6  10        1.48       -4.76     17.59 o 
   0   6  10     4281.63     4160.36     72.47 o 
   1   6  10       11.41       11.27     16.16 o 
   2   6  10      159.41      161.16     41.18 o 
   3   6  10      132.81      113.41     19.58 o 
   4   6  10      567.00      530.78     29.45 o 
   5   6  10      121.28       89.60     20.94 o 
   6   6  10     2214.58     2120.83    122.31 o 
   7   6  10       30.53       67.75     26.65 o 
   8   6  10     1280.31     1302.64     55.07 o 
   9   6  10        0.54      -14.37     20.46 o 
  10   6  10     1259.38     1263.75     45.69 o 
  -9   7  10        1.61      -18.36     39.87 o 
  -8   7  10        5.92       19.89     17.82 o 
  -7   7  10        0.04       30.68     15.36 o 
  -6   7  10       51.35       81.96     18.39 o 
  -5   7  10        2.40       -3.84     14.83 o 
  -4   7  10     1066.01     1039.54     43.96 o 
  -3   7  10        1.07       14.47     27.70 o 
  -2   7  10      115.58      134.23     25.74 o 
  -1   7  10       18.37       14.96     19.40 o 
   0   7  10      453.94      444.48     30.98 o 
   1   7  10      212.82      250.48     30.00 o 
   2   7  10      285.86      309.19     31.41 o 
   3   7  10       93.33       62.03     26.23 o 
   4   7  10        4.66       13.50     18.37 o 
   5   7  10        6.53       22.87     18.34 o 
   6   7  10      287.24      276.22     34.76 o 
   7   7  10        5.84        5.24     23.92 o 
   8   7  10        4.61       12.49     23.16 o 
  -6   8  10      170.50      160.03     23.31 o 
  -5   8  10       19.59       34.64     23.85 o 
  -4   8  10      475.05      490.20     35.51 o 
  -3   8  10       57.85       77.25     23.04 o 
  -2   8  10     2453.79     2608.25     79.23 o 
  -1   8  10        1.03       -0.87     20.38 o 
   0   8  10     1480.54     1521.03     57.31 o 
   1   8  10        8.41        8.50     22.32 o 
   2   8  10      128.42       69.67     25.51 o 
   3   8  10        0.29        2.44     18.31 o 
   4   8  10       33.08       -1.56     18.90 o 
   5   8  10       18.14       13.75     22.13 o 
   6   8  10      232.04      171.80     37.21 o 
 -14   1  11        8.60       62.60     37.60 o 
 -13   1  11       12.23        2.88     33.84 o 
 -12   1  11      776.50      902.85    137.61 o 
 -11   1  11      339.84      338.71     37.31 o 
 -10   1  11     4741.71     4650.85     74.57 o 
  -9   1  11       15.55       11.80      7.87 o 
  -8   1  11     3353.23     3347.71     43.46 o 
  -7   1  11     1230.64     1244.50     28.42 o 
  -6   1  11      119.35      127.11      9.44 o 
  -5   1  11      592.83      558.20     14.30 o 
  -4   1  11      415.20      371.35      6.62 o 
  -3   1  11     1208.21     1212.06     16.52 o 
  -2   1  11    26677.92    27507.09    358.70 o 
  -1   1  11     2662.67     2689.61     32.43 o 
   0   1  11    49965.30    50739.45    749.70 o 
   1   1  11        0.04       -4.93      7.24 o 
   2   1  11    21881.51    22361.05    509.15 o 
   3   1  11      674.61      650.94     16.76 o 
   4   1  11     1307.35     1366.75     60.96 o 
   5   1  11      356.14      378.54     23.50 o 
   6   1  11     2895.26     2934.44     56.77 o 
   7   1  11      323.68      336.29     14.57 o 
   8   1  11     8956.87     8907.37    122.24 o 
   9   1  11        9.79       13.80      9.38 o 
  10   1  11     2254.17     2285.14     40.01 o 
  11   1  11       27.42       37.43     14.82 o 
  12   1  11      742.00      736.98     28.12 o 
  13   1  11       22.51        6.16     11.78 o 
 -14   2  11       55.05       85.09     40.65 o 
 -13   2  11        0.07      -42.84     42.84 o 
 -12   2  11       25.70       15.39     11.97 o 
 -11   2  11        8.02       10.80     17.04 o 
 -10   2  11      124.58      112.34     21.46 o 
  -9   2  11      122.34      125.17     21.87 o 
  -8   2  11      497.34      473.05     34.38 o 
  -7   2  11       16.09       12.24     12.31 o 
  -6   2  11      233.46      244.47     16.04 o 
  -5   2  11      673.74      679.98     11.95 o 
  -4   2  11      692.73      699.72     13.50 o 
  -3   2  11       28.86       30.37      5.61 o 
  -2   2  11      447.12      454.47     12.50 o 
  -1   2  11      308.52      310.36     13.88 o 
   0   2  11     5237.19     5531.50     58.45 o 
   1   2  11      374.13      380.96     25.25 o 
   2   2  11      722.88      653.27     19.09 o 
   3   2  11      143.12      144.60      9.41 o 
   4   2  11      707.74      602.88     14.24 o 
   5   2  11      136.39      141.00     17.75 o 
   6   2  11     1867.17     1833.76     44.78 o 
   7   2  11        2.98       24.53     16.63 o 
   8   2  11     1272.81     1296.26     43.05 o 
   9   2  11       76.63       69.12     11.88 o 
  10   2  11      131.44      121.90     15.13 o 
  11   2  11        0.34       16.82     14.11 o 
  12   2  11       12.47       -7.15     12.31 o 
  13   2  11        5.56        8.08     14.57 o 
 -13   3  11        9.74        7.27     14.35 o 
 -12   3  11     1609.63     1440.26     69.81 o 
 -11   3  11       11.80       32.51     18.35 o 
 -10   3  11     1636.75     1765.79     42.53 o 
  -9   3  11       41.42       33.97     14.94 o 
  -8   3  11      157.32      195.53     18.69 o 
  -7   3  11       55.49       82.28     18.22 o 
  -6   3  11     1627.09     1621.86     19.76 o 
  -5   3  11      522.19      506.06     18.50 o 
  -4   3  11     8063.17     8002.89     81.99 o 
  -3   3  11        3.45       11.38      7.28 o 
  -2   3  11      214.73      201.83     13.73 o 
  -1   3  11      300.13      294.31     14.48 o 
   0   3  11    14645.76    14161.85    169.98 o 
   1   3  11      205.17      227.53     15.77 o 
   2   3  11     8150.87     8409.37    105.33 o 
   3   3  11        0.00       -6.64     10.97 o 
   4   3  11      671.80      644.03     23.64 o 
   5   3  11      223.67      221.57     16.42 o 
   6   3  11     1877.27     1832.61     31.95 o 
   7   3  11       14.26       17.18      9.28 o 
   8   3  11     1582.52     1661.55     45.97 o 
   9   3  11        0.08        4.45     21.66 o 
  10   3  11     1910.11     2138.56     57.51 o 
  11   3  11        3.54        2.89     18.01 o 
  12   3  11      611.63      575.83     38.00 o 
  13   3  11       61.19       40.98     24.30 o 
 -13   4  11       18.07       22.87     19.71 o 
 -12   4  11      759.57      893.99     73.29 o 
 -11   4  11      157.42      111.67     36.36 o 
 -10   4  11      185.95      150.47     40.34 o 
  -9   4  11      134.74       85.24     27.31 o 
  -8   4  11     1526.73     1605.40     49.61 o 
  -7   4  11      109.71       94.52      8.46 o 
  -6   4  11       27.87       21.77     10.51 o 
  -5   4  11      221.86      221.66     11.57 o 
  -4   4  11      412.23      417.31     15.92 o 
  -3   4  11        0.08       -1.71     11.67 o 
  -2   4  11      416.59      422.40     17.41 o 
  -1   4  11        2.64       -6.81     11.38 o 
   0   4  11      197.47      219.38     16.94 o 
   1   4  11       41.55       36.23     13.95 o 
   2   4  11     6809.55     6625.69    103.75 o 
   3   4  11      323.49      312.99     17.00 o 
   4   4  11       13.06       14.27     13.24 o 
   5   4  11        0.49       15.11     14.76 o 
   6   4  11     1606.75     1553.33     39.68 o 
   7   4  11       43.67       40.70     17.91 o 
   8   4  11      378.90      430.01     27.10 o 
   9   4  11       15.28      -10.30     21.18 o 
  10   4  11       12.04       18.69     22.82 o 
  11   4  11       11.76       14.97     21.60 o 
  12   4  11      567.61      618.93     46.89 o 
 -12   5  11      311.15      279.89     91.73 o 
 -11   5  11       83.81       90.22     26.09 o 
 -10   5  11      320.66      343.38     82.11 o 
  -9   5  11        1.47        8.61      7.52 o 
  -8   5  11      726.19      657.68     33.76 o 
  -7   5  11      137.24      149.32     20.10 o 
  -6   5  11     4422.83     4526.69     62.31 o 
  -5   5  11        6.74       15.54     11.61 o 
  -4   5  11     2048.78     2106.99     42.79 o 
  -3   5  11      353.21      371.49     19.79 o 
  -2   5  11     1244.37     1215.36     36.25 o 
  -1   5  11      113.70      108.45     21.25 o 
   0   5  11      279.31      295.87     22.54 o 
   1   5  11       15.45       17.44     17.52 o 
   2   5  11     4107.63     4142.42     65.44 o 
   3   5  11       29.68       21.63     14.11 o 
   4   5  11     1886.01     1787.16     39.02 o 
   5   5  11        9.63       14.82     17.30 o 
   6   5  11      490.50      540.03     35.96 o 
   7   5  11        4.92       -0.55     15.89 o 
   8   5  11      892.65      942.03     58.70 o 
   9   5  11       38.71       44.03     16.00 o 
  10   5  11      420.06      382.07     94.65 o 
  11   5  11       27.74        1.83     20.18 o 
 -10   6  11        0.05      -23.00     29.34 o 
  -9   6  11       78.48       55.32     34.79 o 
  -8   6  11      192.86      174.08     30.56 o 
  -7   6  11       23.64        9.08     12.62 o 
  -6   6  11        4.25       -6.08     16.46 o 
  -5   6  11       67.62       44.84     16.40 o 
  -4   6  11     1151.06     1128.78     38.69 o 
  -3   6  11        1.33      -11.85     14.01 o 
  -2   6  11     1088.31     1027.16     32.56 o 
  -1   6  11      146.94      154.82     22.01 o 
   0   6  11       25.82       39.69     20.41 o 
   1   6  11       63.21       44.79     18.60 o 
   2   6  11      656.32      659.12     30.08 o 
   3   6  11       40.28       32.60     16.77 o 
   4   6  11      191.20      184.94     25.01 o 
   5   6  11       61.21       46.70     20.87 o 
   6   6  11      499.21      523.67     35.88 o 
   7   6  11        0.49       27.49     19.45 o 
   8   6  11      579.52      683.67     55.99 o 
   9   6  11       26.97       22.09     19.46 o 
  10   6  11      115.01       67.72     25.28 o 
  -9   7  11       57.92       -2.76     31.48 o 
  -8   7  11      951.99     1089.73     59.93 o 
  -7   7  11       17.71       22.72     15.97 o 
  -6   7  11     1887.06     1958.65     51.06 o 
  -5   7  11      105.35      104.19     28.35 o 
  -4   7  11     1610.75     1722.25     52.49 o 
  -3   7  11        0.07       -3.08     16.17 o 
  -2   7  11      575.07      606.31     32.53 o 
  -1   7  11       11.31       24.90     18.57 o 
   0   7  11      572.44      624.07     35.14 o 
   1   7  11        0.80        8.65     20.33 o 
   2   7  11       66.30      103.40     24.05 o 
   3   7  11      125.26      125.22     30.30 o 
   4   7  11     1344.20     1308.19     44.52 o 
   5   7  11       18.97       20.44     18.36 o 
   6   7  11     1678.50     1708.56     71.81 o 
   7   7  11        0.88      -13.66     21.41 o 
   8   7  11      533.67      490.40    114.05 o 
  -6   8  11       27.28        8.97     19.91 o 
  -5   8  11      103.80      107.58     25.35 o 
  -4   8  11       49.09       63.83     22.80 o 
  -3   8  11       32.63       38.74     21.79 o 
  -2   8  11      276.26      267.87     29.13 o 
  -1   8  11       23.94       23.83     29.16 o 
   0   8  11      103.36       60.72     23.67 o 
   1   8  11        6.75       15.94     25.50 o 
   2   8  11       39.42       10.01     19.74 o 
   3   8  11       23.60       50.20     25.81 o 
   4   8  11      134.53       94.85     28.95 o 
   5   8  11      114.42       74.23     24.34 o 
 -14   0  12      992.02     1296.11    168.34 o 
 -13   0  12       37.77       49.59     48.45 o 
 -12   0  12      987.05     1040.53     86.66 o 
 -11   0  12      168.60      125.81     77.85 o 
 -10   0  12      373.31      475.48     58.12 o 
  -9   0  12       18.91       14.42     32.37 o 
  -8   0  12      128.64      158.15     38.76 o 
  -7   0  12       97.31       95.21      5.30 o 
  -6   0  12     1812.89     1658.02     20.01 o 
  -5   0  12      181.49      182.98      7.70 o 
  -4   0  12    33244.11    34641.24    671.92 o 
  -3   0  12       57.13       54.15      9.24 o 
  -2   0  12      691.71      576.00     16.81 o 
  -1   0  12      115.88      124.11     13.32 o 
   0   0  12    12170.07    13519.93    202.19 o 
   1   0  12     1430.40     1438.49     25.04 o 
   2   0  12     7747.34     8475.04    199.46 o 
   3   0  12      361.54      377.34     33.14 o 
   4   0  12     7069.56     7672.08    195.32 o 
   5   0  12      131.57      187.34     53.52 o 
   6   0  12     6286.81     6113.64     85.70 o 
   7   0  12       14.40       21.19      9.19 o 
   8   0  12      826.82      919.34     21.63 o 
   9   0  12      206.64      219.48     32.71 o 
  10   0  12       14.89       12.76     21.22 o 
  11   0  12       11.38       -4.99     12.15 o 
  12   0  12      378.68      201.57    121.52 o 
  13   0  12        0.43       -3.65     36.85 o 
 -14   1  12       26.04       19.76     45.57 o 
 -13   1  12       12.29       37.01     40.86 o 
 -12   1  12       31.25       25.52     30.50 o 
 -11   1  12       23.87       24.77      7.25 o 
 -10   1  12        1.25        6.80      8.78 o 
  -9   1  12        1.85       -7.19      7.19 o 
  -8   1  12      258.17      268.30     10.62 o 
  -7   1  12       45.32       49.81      9.79 o 
  -6   1  12      951.83      970.51     18.80 o 
  -5   1  12        3.52        7.49      4.74 o 
  -4   1  12      171.48      175.86      7.52 o 
  -3   1  12      180.05      195.14     14.02 o 
  -2   1  12     9921.98    10647.96    115.09 o 
  -1   1  12      108.27      110.32      8.38 o 
   0   1  12      418.76      469.36     18.49 o 
   1   1  12       93.74       99.15     10.09 o 
   2   1  12     3687.26     3847.44     36.02 o 
   3   1  12        1.60        1.63     12.85 o 
   4   1  12       11.76       10.48     11.04 o 
   5   1  12      470.08      486.44     24.13 o 
   6   1  12     1206.31     1238.17     36.82 o 
   7   1  12       37.70       38.64     19.77 o 
   8   1  12      890.49      877.73     24.56 o 
   9   1  12       24.61       26.24      8.72 o 
  10   1  12      334.66      326.50     19.94 o 
  11   1  12       44.28       36.60     13.28 o 
  12   1  12        7.26        5.52     14.29 o 
  13   1  12        1.87        4.64     21.44 o 
 -14   2  12      910.86      959.80     83.57 o 
 -13   2  12        4.59        6.48     34.50 o 
 -12   2  12     1506.57     1497.08     76.07 o 
 -11   2  12       64.46       96.07     36.87 o 
 -10   2  12      534.76      570.61     22.70 o 
  -9   2  12      330.58      307.92     18.97 o 
  -8   2  12      703.92      644.02     28.88 o 
  -7   2  12     1373.33     1418.25     30.44 o 
  -6   2  12     5408.55     5317.62     68.59 o 
  -5   2  12       94.40      102.51      5.29 o 
  -4   2  12    15259.60    15464.63    148.84 o 
  -3   2  12       70.18       72.22      7.72 o 
  -2   2  12    18770.25    19038.81    193.53 o 
  -1   2  12        0.98        1.66      7.29 o 
   0   2  12     2339.47     2331.83     33.70 o 
   1   2  12       41.64       45.10     11.58 o 
   2   2  12      678.72      656.87     19.35 o 
   3   2  12        2.09       -4.95      5.49 o 
   4   2  12    12682.90    12714.63    153.28 o 
   5   2  12       38.66       42.25     14.51 o 
   6   2  12     4233.50     4261.88     72.66 o 
   7   2  12      124.76      150.32     26.04 o 
   8   2  12     1378.57     1466.27     42.67 o 
   9   2  12       46.05       58.66     22.94 o 
  10   2  12     1273.80     1353.51     55.67 o 
  11   2  12        0.05       -0.40     10.35 o 
  12   2  12       32.65        9.64     14.07 o 
  13   2  12       23.66       17.65     15.20 o 
 -13   3  12      106.17       37.63     24.64 o 
 -12   3  12      105.73       62.24     26.91 o 
 -11   3  12        8.24        5.37     15.65 o 
 -10   3  12       20.31       34.07     22.44 o 
  -9   3  12        0.26      -13.87     13.87 o 
  -8   3  12     1574.82     1588.95     37.89 o 
  -7   3  12      138.49      149.48     19.09 o 
  -6   3  12     3114.31     3127.26     29.23 o 
  -5   3  12      572.64      557.05     17.84 o 
  -4   3  12      689.44      721.80     16.54 o 
  -3   3  12        9.33        4.64      7.00 o 
  -2   3  12     4607.54     4650.40     49.55 o 
  -1   3  12        0.36       -0.18      7.87 o 
   0   3  12     2878.62     2919.59     38.29 o 
   1   3  12       25.21       17.05      9.71 o 
   2   3  12     2688.49     2654.42     51.58 o 
   3   3  12       53.31       60.79     12.73 o 
   4   3  12     1865.24     1828.69     33.84 o 
   5   3  12      105.52      108.06     13.89 o 
   6   3  12       26.71       20.70     11.35 o 
   7   3  12      257.08      245.16     28.49 o 
   8   3  12      715.48      743.37     40.79 o 
   9   3  12        9.25       21.67     19.69 o 
  10   3  12      337.12      239.88     61.60 o 
  11   3  12       43.38       23.33     21.41 o 
  12   3  12        6.36       22.24     22.59 o 
 -13   4  12        7.74       -6.60     21.06 o 
 -12   4  12      261.70      176.51     58.97 o 
 -11   4  12      127.20      107.34     36.10 o 
 -10   4  12      778.29      773.58     36.15 o 
  -9   4  12      109.78       98.87     30.65 o 
  -8   4  12     3012.40     3027.48     58.84 o 
  -7   4  12        6.60       10.85     10.65 o 
  -6   4  12     2135.30     2129.05     30.28 o 
  -5   4  12       54.74       39.63     10.33 o 
  -4   4  12     2203.96     2240.20     31.16 o 
  -3   4  12        9.53       19.23     10.21 o 
  -2   4  12     6879.61     6589.50     83.26 o 
  -1   4  12      191.83      201.02     16.40 o 
   0   4  12     7217.41     7183.54     93.08 o 
   1   4  12      596.40      596.85     21.48 o 
   2   4  12     2292.00     2308.98     44.62 o 
   3   4  12      686.37      679.78     30.03 o 
   4   4  12     3423.01     3442.23     62.12 o 
   5   4  12        7.08       18.42     14.89 o 
   6   4  12     2031.79     1961.16     37.83 o 
   7   4  12        0.06        4.92     13.28 o 
   8   4  12     2211.57     2091.90     62.17 o 
   9   4  12       20.79       23.82     19.37 o 
  10   4  12      964.98      965.77     44.22 o 
  11   4  12        1.79       -3.35     20.74 o 
  12   4  12       40.75       14.46     23.81 o 
 -12   5  12       80.92       42.40     34.12 o 
 -11   5  12        3.01      -14.11     25.47 o 
 -10   5  12      245.79      207.71     62.46 o 
  -9   5  12      121.63      114.04     28.45 o 
  -8   5  12      510.55      553.28     32.23 o 
  -7   5  12       61.73       58.44      8.84 o 
  -6   5  12     2234.14     2239.84     38.11 o 
  -5   5  12      240.52      219.44     15.19 o 
  -4   5  12      113.60      120.90     14.94 o 
  -3   5  12      108.65      125.58     18.08 o 
  -2   5  12     4511.00     4379.74     64.21 o 
  -1   5  12       15.25       29.48     14.31 o 
   0   5  12     2607.02     2588.62     61.24 o 
   1   5  12        3.50       -4.74     13.51 o 
   2   5  12      696.00      681.09     28.69 o 
   3   5  12       25.43       15.48     15.31 o 
   4   5  12     1183.38     1190.32     33.31 o 
   5   5  12       11.14       37.19     21.42 o 
   6   5  12      165.80      184.40     29.68 o 
   7   5  12       28.75       58.66     16.59 o 
   8   5  12      101.18      104.98     24.56 o 
   9   5  12       70.47       38.43     23.20 o 
  10   5  12      360.43      262.00    113.52 o 
  11   5  12       89.84       66.32     31.50 o 
 -10   6  12     1135.84     1131.50     56.73 o 
  -9   6  12        9.17       -2.68     23.38 o 
  -8   6  12     1913.91     1740.57    122.32 o 
  -7   6  12        0.60       -9.94     12.48 o 
  -6   6  12      901.99      925.64     35.79 o 
  -5   6  12        6.23       16.75     18.31 o 
  -4   6  12     1087.22     1090.77     36.11 o 
  -3   6  12      306.89      313.77     29.21 o 
  -2   6  12     3258.07     3408.75     68.25 o 
  -1   6  12      154.04      139.54     19.38 o 
   0   6  12     3589.25     3623.21     63.53 o 
   1   6  12       36.00       29.47     18.11 o 
   2   6  12     4549.35     4566.02     80.76 o 
   3   6  12       33.46       19.91     15.21 o 
   4   6  12      580.11      662.55     34.74 o 
   5   6  12      164.41      161.05     23.96 o 
   6   6  12      666.51      699.55     31.95 o 
   7   6  12        0.07       28.60     18.23 o 
   8   6  12      849.67      752.39     34.91 o 
   9   6  12       31.03       12.36     20.90 o 
  -9   7  12        8.17       32.68     53.12 o 
  -8   7  12        0.84       28.03     34.16 o 
  -7   7  12       15.30        6.41     27.08 o 
  -6   7  12        2.86       25.38     15.05 o 
  -5   7  12       13.26       29.38     17.02 o 
  -4   7  12       18.18        6.09     15.39 o 
  -3   7  12       13.88       28.67     17.57 o 
  -2   7  12      344.75      436.94     32.45 o 
  -1   7  12        9.56        8.00     18.77 o 
   0   7  12       43.21       66.69     27.09 o 
   1   7  12        2.88       12.55     18.24 o 
   2   7  12        4.54        6.04     37.56 o 
   3   7  12        9.27       35.49     20.07 o 
   4   7  12       13.73       26.92     18.79 o 
   5   7  12        0.64        6.26     20.50 o 
   6   7  12      224.64      261.14     48.31 o 
   7   7  12        6.45       15.74     22.06 o 
   8   7  12       38.79       70.79     24.36 o 
  -6   8  12       97.95       98.06     24.73 o 
  -5   8  12      120.77       97.92     23.35 o 
  -4   8  12       13.40       -9.44     19.80 o 
  -3   8  12        1.20       -1.73     18.60 o 
  -2   8  12      162.64      178.07     31.83 o 
  -1   8  12      101.80      106.77     27.72 o 
   0   8  12      761.73      808.70     43.07 o 
   1   8  12       17.79       40.40     25.91 o 
   2   8  12      845.30      929.85     40.85 o 
   3   8  12        0.79        8.87     25.78 o 
   4   8  12     1121.63     1083.73     40.97 o 
   5   8  12        6.70       11.17     23.16 o 
 -14   1  13      244.71      256.57     49.97 o 
 -13   1  13       85.59       89.51     46.61 o 
 -12   1  13      381.92      384.44     70.36 o 
 -11   1  13      549.75      644.83     93.45 o 
 -10   1  13     3353.51     3077.26     98.24 o 
  -9   1  13      351.76      369.10     15.99 o 
  -8   1  13    13845.71    14029.38    178.68 o 
  -7   1  13      674.46      667.76     33.83 o 
  -6   1  13    12308.12    12506.97    170.62 o 
  -5   1  13        3.19        1.94      4.13 o 
  -4   1  13      618.20      642.99     11.62 o 
  -3   1  13       10.32        3.37      8.14 o 
  -2   1  13     1271.52     1495.24     21.19 o 
  -1   1  13     1285.60     1287.84     20.56 o 
   0   1  13    22680.10    22881.46    232.76 o 
   1   1  13       27.11       28.30      9.64 o 
   2   1  13    31221.41    32287.84    598.96 o 
   3   1  13      426.16      440.78     13.34 o 
   4   1  13     3765.30     3535.09     46.27 o 
   5   1  13       60.60       71.32     17.42 o 
   6   1  13      151.52      205.39     24.91 o 
   7   1  13       83.07       71.30     27.17 o 
   8   1  13      261.34      195.63     28.18 o 
   9   1  13        5.80        9.50      8.39 o 
  10   1  13      963.53      860.53     34.78 o 
  11   1  13        0.02       11.41     10.87 o 
  12   1  13      961.67     1020.38     67.08 o 
  13   1  13        0.19      -16.16     24.12 o 
 -14   2  13      134.92      156.62     47.36 o 
 -13   2  13        8.68       52.85     36.11 o 
 -12   2  13       55.34       30.10     20.89 o 
 -11   2  13        0.81        1.53     12.51 o 
 -10   2  13      151.69      144.99     41.70 o 
  -9   2  13      203.49      213.10     21.78 o 
  -8   2  13        1.24        3.12     13.04 o 
  -7   2  13        0.01      -12.60     12.60 o 
  -6   2  13      498.43      495.55     19.93 o 
  -5   2  13      485.39      503.42     15.85 o 
  -4   2  13     1889.50     2023.81     23.55 o 
  -3   2  13       32.69       29.35      8.23 o 
  -2   2  13        5.80       -3.84      6.97 o 
  -1   2  13      418.68      397.96     22.70 o 
   0   2  13     5930.52     6185.88     71.15 o 
   1   2  13       74.80       65.47      9.75 o 
   2   2  13      937.36      939.08     23.05 o 
   3   2  13      123.57      128.86      8.10 o 
   4   2  13      633.32      594.48     14.28 o 
   5   2  13       12.35       16.46     15.40 o 
   6   2  13        3.78       -4.47     16.34 o 
   7   2  13       91.63       92.86     20.40 o 
   8   2  13      362.87      360.97     29.33 o 
   9   2  13       18.63       30.95     19.77 o 
  10   2  13      152.39      152.73     29.28 o 
  11   2  13        0.09       21.89     21.63 o 
  12   2  13        2.54        4.14     15.89 o 
  13   2  13        2.40        1.42     20.40 o 
 -13   3  13        1.94       12.89     34.33 o 
 -12   3  13      194.84       86.07     40.52 o 
 -11   3  13      195.75      121.55     43.74 o 
 -10   3  13     2360.75     2400.23     56.43 o 
  -9   3  13       21.63       16.33     20.44 o 
  -8   3  13     1404.93     1459.73     36.46 o 
  -7   3  13        0.02      -15.82     15.82 o 
  -6   3  13     2092.57     2200.02     24.27 o 
  -5   3  13      249.73      264.98      9.38 o 
  -4   3  13     1442.92     1382.42     20.09 o 
  -3   3  13      221.03      237.02     13.76 o 
  -2   3  13     6895.30     6893.65     71.95 o 
  -1   3  13     1612.46     1585.27     29.94 o 
   0   3  13      520.48      509.88     18.29 o 
   1   3  13       78.90       72.11     15.48 o 
   2   3  13     3753.35     3693.35     53.43 o 
   3   3  13       30.95       46.08     10.95 o 
   4   3  13     3747.17     3669.24     50.92 o 
   5   3  13       46.03       45.72     13.37 o 
   6   3  13     2047.25     1970.22     33.90 o 
   7   3  13       49.79        4.18     18.00 o 
   8   3  13      733.68      753.74     36.89 o 
   9   3  13        4.79        5.72     17.71 o 
  10   3  13      154.33      163.60     41.49 o 
  11   3  13       90.11       38.95     23.81 o 
  12   3  13     1143.91     1188.56     50.71 o 
 -12   4  13       88.72       43.31     20.56 o 
 -11   4  13        0.94       40.97     19.66 o 
 -10   4  13     1122.80     1131.89     47.30 o 
  -9   4  13      168.60      146.45     40.67 o 
  -8   4  13       10.08       -1.59     16.18 o 
  -7   4  13        6.75        3.81      8.11 o 
  -6   4  13     3372.33     3365.16     41.74 o 
  -5   4  13       65.21       74.79     19.54 o 
  -4   4  13     3070.95     3077.93     46.37 o 
  -3   4  13        0.36      -11.59     11.59 o 
  -2   4  13        0.14       10.78     11.06 o 
  -1   4  13       73.27       74.87     13.60 o 
   0   4  13     2915.10     2727.57     43.46 o 
   1   4  13        0.05       -0.14     11.77 o 
   2   4  13     2495.32     2468.56     42.65 o 
   3   4  13      213.90      203.33     19.69 o 
   4   4  13     1257.70     1254.66     36.28 o 
   5   4  13       24.00       28.91     14.99 o 
   6   4  13      101.71      110.94     14.44 o 
   7   4  13        0.38        6.52     13.68 o 
   8   4  13      256.49      219.79     44.52 o 
   9   4  13       77.38       99.05     35.52 o 
  10   4  13      278.09      215.76     93.10 o 
  11   4  13        8.47       12.95     22.30 o 
 -11   5  13        3.42       20.93     20.30 o 
 -10   5  13      221.81      195.05     69.89 o 
  -9   5  13        0.56       11.38     19.79 o 
  -8   5  13      265.14      222.89     22.62 o 
  -7   5  13        0.26       -3.83      8.03 o 
  -6   5  13      544.77      562.89     31.68 o 
  -5   5  13      156.46      161.15     21.08 o 
  -4   5  13     4692.76     4950.61     73.96 o 
  -3   5  13        5.61       15.77     14.77 o 
  -2   5  13     2111.88     2231.58     41.83 o 
  -1   5  13       36.60       35.69     14.59 o 
   0   5  13     2424.46     2382.80     45.72 o 
   1   5  13        2.39      -16.53     20.63 o 
   2   5  13       13.99        2.04     16.04 o 
   3   5  13        1.00       -0.79     10.88 o 
   4   5  13     1537.76     1458.95     41.39 o 
   5   5  13        5.73       18.93     15.87 o 
   6   5  13     3773.70     3552.43     71.48 o 
   7   5  13        1.43      -15.00     18.07 o 
   8   5  13     1056.57     1087.59     42.16 o 
   9   5  13        2.28       -6.39     12.43 o 
  10   5  13      136.33      100.27     51.39 o 
 -10   6  13      112.55       91.01     43.38 o 
  -9   6  13        8.80       10.59     24.61 o 
  -8   6  13       16.10       -4.04     31.26 o 
  -7   6  13       88.03       94.68     12.81 o 
  -6   6  13      830.15      793.39     32.47 o 
  -5   6  13       43.55       24.17     15.09 o 
  -4   6  13     1193.29     1170.74     33.82 o 
  -3   6  13        0.04       -2.22     21.47 o 
  -2   6  13       80.56       35.13     18.74 o 
  -1   6  13      121.54      100.26     22.88 o 
   0   6  13      424.35      434.54     29.70 o 
   1   6  13      263.27      240.94     25.57 o 
   2   6  13       44.66       40.61     18.16 o 
   3   6  13       10.41       -5.27     13.84 o 
   4   6  13      230.48      303.66     26.04 o 
   5   6  13      106.64      109.19     20.36 o 
   6   6  13      155.87      187.55     23.98 o 
   7   6  13       16.06       -3.69     19.38 o 
   8   6  13       25.65       17.34     18.81 o 
   9   6  13        0.11      -23.82     26.91 o 
  -8   7  13       15.77        3.54     26.46 o 
  -7   7  13        0.90      -14.41     14.41 o 
  -6   7  13      317.48      308.48     25.88 o 
  -5   7  13       32.93       30.05     19.32 o 
  -4   7  13     1397.75     1414.22     40.46 o 
  -3   7  13        1.14       18.30     19.50 o 
  -2   7  13     3207.10     3325.09     74.46 o 
  -1   7  13       36.71       39.06     19.83 o 
   0   7  13     1009.50     1021.36     43.15 o 
   1   7  13        1.76       11.78     23.90 o 
   2   7  13      205.44      213.97     27.43 o 
   3   7  13        8.72       20.20     19.63 o 
   4   7  13        9.34       -4.39     17.23 o 
   5   7  13        0.61       -5.78     19.72 o 
   6   7  13     1435.82     1338.37     61.17 o 
   7   7  13       47.72       44.52     21.85 o 
  -5   8  13        0.11        5.43     17.96 o 
  -4   8  13       10.87       -8.87     19.63 o 
  -3   8  13        4.40      -16.61     21.29 o 
  -2   8  13      147.35      145.17     25.87 o 
  -1   8  13        5.07        4.85     19.38 o 
   0   8  13        6.70        0.62     19.90 o 
   1   8  13        0.17        5.56     22.21 o 
   2   8  13       17.67        0.23     16.76 o 
   3   8  13        0.39       12.17     22.70 o 
   4   8  13        1.99       -4.90     18.10 o 
 -14   0  14       77.53       39.80     87.03 o 
 -13   0  14        2.66        4.85     44.25 o 
 -12   0  14     1787.98     1967.92    118.63 o 
 -11   0  14        2.53        8.38     37.10 o 
 -10   0  14     5698.07     5991.51    275.13 o 
  -9   0  14       89.31      112.68     41.40 o 
  -8   0  14      283.46      292.41     46.21 o 
  -7   0  14     1227.51     1180.46     14.26 o 
  -6   0  14     5974.58     5967.31     70.69 o 
  -5   0  14     1117.72     1132.97     17.04 o 
  -4   0  14     2833.68     2823.30     54.67 o 
  -3   0  14      162.26      170.76     11.29 o 
  -2   0  14    11939.53    11273.19    146.12 o 
  -1   0  14        0.49        9.48      8.89 o 
   0   0  14    21593.59    21261.17    359.52 o 
   1   0  14     1086.54     1150.02     53.12 o 
   2   0  14     2954.71     2965.48     84.32 o 
   3   0  14       29.71       34.64     38.94 o 
   4   0  14       87.77       97.80     30.26 o 
   5   0  14      160.12      140.91     57.26 o 
   6   0  14     2125.82     2000.01     87.18 o 
   7   0  14      466.69      514.79     86.38 o 
   8   0  14     8364.22     7659.71    331.76 o 
   9   0  14      136.76      100.46     28.45 o 
  10   0  14     1559.04     1530.31    185.83 o 
  11   0  14      115.26       88.37     37.51 o 
  12   0  14      138.95        3.38     62.97 o 
  13   0  14        8.58      -14.45     43.45 o 
 -14   1  14       82.48       84.83     51.26 o 
 -13   1  14        6.58      -30.11     34.72 o 
 -12   1  14       35.49       44.87     54.27 o 
 -11   1  14      125.60      131.41      9.28 o 
 -10   1  14      117.99      112.06     15.29 o 
  -9   1  14        8.50       21.50      9.23 o 
  -8   1  14     1505.29     1540.95     41.86 o 
  -7   1  14      129.29      121.65     13.19 o 
  -6   1  14      864.44      874.45     29.69 o 
  -5   1  14        0.57       -5.08      7.05 o 
  -4   1  14     1143.97     1259.78     16.99 o 
  -3   1  14      234.61      245.28     14.57 o 
  -2   1  14      203.46      197.38     18.20 o 
  -1   1  14      407.71      419.16     10.97 o 
   0   1  14       88.96       86.08      7.02 o 
   1   1  14      302.25      299.39      8.56 o 
   2   1  14     1696.33     1765.50     16.73 o 
   3   1  14      173.72      166.16      9.14 o 
   4   1  14      750.42      777.16     20.42 o 
   5   1  14      351.55      342.35     14.23 o 
   6   1  14     1107.87     1037.85     42.18 o 
   7   1  14       74.38       66.84     23.64 o 
   8   1  14       54.14       59.43      9.47 o 
   9   1  14       15.86       12.62      9.23 o 
  10   1  14      587.71      502.78     66.60 o 
  11   1  14        4.57       18.42     14.00 o 
  12   1  14        1.84        6.54     28.53 o 
  13   1  14        0.22       -3.74     23.64 o 
 -13   2  14       48.69       63.61     38.61 o 
 -12   2  14     2462.52     2643.99    199.06 o 
 -11   2  14       18.33       12.49     14.20 o 
 -10   2  14     2566.43     2546.51     74.59 o 
  -9   2  14       63.25       68.72     14.17 o 
  -8   2  14      466.60      474.17     31.74 o 
  -7   2  14       95.91       92.83     13.71 o 
  -6   2  14       86.14       89.15     12.72 o 
  -5   2  14       31.07       39.93      8.41 o 
  -4   2  14     3621.20     3600.05     40.01 o 
  -3   2  14       18.19       11.55     10.17 o 
  -2   2  14    24095.96    24226.35    263.60 o 
  -1   2  14       21.15       19.21      8.14 o 
   0   2  14     9673.95     9371.94    117.23 o 
   1   2  14        7.89       10.23     10.93 o 
   2   2  14     5411.57     5364.82     69.36 o 
   3   2  14      249.00      258.97      9.27 o 
   4   2  14     2336.32     2270.63     40.20 o 
   5   2  14      141.26      198.40     19.97 o 
   6   2  14     1195.02     1087.95     41.57 o 
   7   2  14       16.78       -0.30     15.85 o 
   8   2  14     2754.72     2874.35     82.44 o 
   9   2  14       13.98       36.75     20.98 o 
  10   2  14     3848.47     4130.53     88.55 o 
  11   2  14       16.07       25.51     22.23 o 
  12   2  14      336.60      249.67     95.52 o 
 -13   3  14        8.46       -7.44     34.16 o 
 -12   3  14      107.12       42.33     18.09 o 
 -11   3  14       59.54       48.72     23.12 o 
 -10   3  14     1410.35     1390.91     42.97 o 
  -9   3  14        1.06       15.55     17.67 o 
  -8   3  14     2319.09     2311.89     51.76 o 
  -7   3  14      251.08      271.26     20.36 o 
  -6   3  14      181.62      186.01     17.57 o 
  -5   3  14      599.66      626.01     13.18 o 
  -4   3  14      456.12      409.56     14.30 o 
  -3   3  14       27.12       19.51      8.52 o 
  -2   3  14       67.34       73.96     10.75 o 
  -1   3  14      236.33      278.51     16.19 o 
   0   3  14       33.56       36.35     11.23 o 
   1   3  14       12.46       15.78     10.84 o 
   2   3  14     1073.52     1121.46     29.05 o 
   3   3  14       54.26       72.06     10.51 o 
   4   3  14      175.61      184.82     13.75 o 
   5   3  14        9.15       10.61      6.39 o 
   6   3  14     1009.82      983.02     42.34 o 
   7   3  14       92.87       90.46     22.56 o 
   8   3  14        7.99       23.52     18.82 o 
   9   3  14       87.68      108.27     27.52 o 
  10   3  14      932.38     1046.05     46.45 o 
  11   3  14        4.72        3.47     23.50 o 
  12   3  14       76.03       45.96     28.44 o 
 -12   4  14      527.03      435.55    121.46 o 
 -11   4  14      108.11       74.10     29.93 o 
 -10   4  14      237.03      158.13     51.55 o 
  -9   4  14        2.40        4.83     21.41 o 
  -8   4  14     1910.76     2022.25     47.56 o 
  -7   4  14       10.48       12.85      5.11 o 
  -6   4  14     4390.77     4317.06     47.38 o 
  -5   4  14      689.72      703.41     17.16 o 
  -4   4  14     2335.61     2362.00     36.74 o 
  -3   4  14       15.80       14.28     12.44 o 
  -2   4  14     1507.71     1551.10     31.08 o 
  -1   4  14      150.29      152.78     15.83 o 
   0   4  14       52.08       33.01     13.44 o 
   1   4  14      294.00      307.34     19.71 o 
   2   4  14     2525.99     2408.82     55.03 o 
   3   4  14      347.24      338.47     16.80 o 
   4   4  14     3801.78     3709.35     66.33 o 
   5   4  14        0.48       -7.68     11.74 o 
   6   4  14      228.49      298.93     24.31 o 
   7   4  14        1.35       16.83      9.75 o 
   8   4  14      219.67      182.65     69.62 o 
   9   4  14        4.27        2.68     18.91 o 
  10   4  14     1467.43     1578.83     53.95 o 
  11   4  14        0.01       -8.50     21.50 o 
 -11   5  14       53.72       36.89     25.15 o 
 -10   5  14      607.11      603.31     35.40 o 
  -9   5  14        0.01        2.85     21.26 o 
  -8   5  14     1092.88     1172.59     46.74 o 
  -7   5  14       36.66       33.39      9.18 o 
  -6   5  14       50.43       29.03     11.81 o 
  -5   5  14       89.70      109.99     12.93 o 
  -4   5  14     4228.79     4286.12     64.23 o 
  -3   5  14        0.25       17.98     13.95 o 
  -2   5  14      370.57      415.10     30.40 o 
  -1   5  14        2.04      -18.84     18.84 o 
   0   5  14     1807.10     1795.76     41.01 o 
   1   5  14       31.48       13.24     14.01 o 
   2   5  14       43.85       64.59     16.65 o 
   3   5  14      170.62      151.25     17.06 o 
   4   5  14      202.78      196.66     18.60 o 
   5   5  14       44.22       46.94     14.97 o 
   6   5  14      533.37      518.11     33.63 o 
   7   5  14        0.05       -2.64     20.94 o 
   8   5  14      171.56      133.44     26.61 o 
   9   5  14        7.54        8.53     24.96 o 
  10   5  14       90.58       26.54     26.94 o 
 -10   6  14      214.82      125.29     58.66 o 
  -9   6  14      148.02      122.38     57.66 o 
  -8   6  14     1441.83     1455.81     59.84 o 
  -7   6  14       49.53       26.14     10.76 o 
  -6   6  14     4708.70     4645.90     80.36 o 
  -5   6  14       92.03      104.35     15.85 o 
  -4   6  14     5006.97     5160.74     86.62 o 
  -3   6  14       96.08       94.34     27.12 o 
  -2   6  14       77.40       84.13     18.69 o 
  -1   6  14      213.33      217.80     22.65 o 
   0   6  14      557.31      597.14     33.13 o 
   1   6  14      111.32      116.68     22.64 o 
   2   6  14     1803.73     1888.74     52.47 o 
   3   6  14        0.23      -14.30     14.30 o 
   4   6  14     2265.79     2235.54     53.50 o 
   5   6  14      200.55      219.85     28.57 o 
   6   6  14      615.43      637.81    127.20 o 
   7   6  14        2.96       -6.62     17.59 o 
   8   6  14      375.22      302.32     72.86 o 
   9   6  14        0.42       10.08     28.73 o 
  -8   7  14      178.01      198.04     72.37 o 
  -7   7  14       19.64        7.95     17.43 o 
  -6   7  14      205.79      190.61     21.20 o 
  -5   7  14       53.74       43.21     19.28 o 
  -4   7  14        0.02       -4.27     19.54 o 
  -3   7  14      206.81      215.59     29.39 o 
  -2   7  14      183.67      198.33     27.81 o 
  -1   7  14        5.10        7.73     20.90 o 
   0   7  14      104.33      125.80     27.50 o 
   1   7  14       16.05      -17.71     19.91 o 
   2   7  14        7.02        1.70     18.89 o 
   3   7  14        9.02       15.02     18.22 o 
   4   7  14        0.44       -7.51     16.37 o 
   5   7  14       33.08       45.36     21.33 o 
   6   7  14      245.74      229.34     27.72 o 
   7   7  14        5.92      -18.23     20.17 o 
  -5   8  14        6.38       -3.83     24.64 o 
  -4   8  14      541.01      561.73     42.32 o 
  -3   8  14       20.81        1.95     22.07 o 
  -2   8  14      214.83      279.47     38.25 o 
  -1   8  14        1.30        7.02     22.66 o 
   0   8  14        6.52       17.73     22.64 o 
   1   8  14        1.41        5.18     33.17 o 
   2   8  14      532.53      589.35     42.45 o 
   3   8  14       32.54       64.53     22.71 o 
   4   8  14     1391.35     1458.30     54.10 o 
 -13   1  15       57.39       30.19     36.01 o 
 -12   1  15      560.45      541.88    110.98 o 
 -11   1  15       46.23       -1.06     31.53 o 
 -10   1  15       34.19       36.58     16.79 o 
  -9   1  15       15.47       22.88     11.90 o 
  -8   1  15      366.91      365.86     16.82 o 
  -7   1  15        8.87       -7.77     14.09 o 
  -6   1  15    14240.23    14537.55    216.35 o 
  -5   1  15       42.89       45.85      9.66 o 
  -4   1  15    14336.23    14152.81    145.77 o 
  -3   1  15       43.96       36.83      8.15 o 
  -2   1  15     3374.39     3256.88     50.32 o 
  -1   1  15      390.69      380.33     13.40 o 
   0   1  15     1883.15     1899.48     25.91 o 
   1   1  15      170.78      180.54      6.46 o 
   2   1  15     2167.56     2103.86     23.96 o 
   3   1  15       58.78       59.08     12.61 o 
   4   1  15     5955.50     5729.79     72.55 o 
   5   1  15       35.51       46.41      9.56 o 
   6   1  15     5299.68     5209.75     67.05 o 
   7   1  15       48.25       45.16     20.65 o 
   8   1  15       33.27       37.57     13.01 o 
   9   1  15       92.09       73.20     38.25 o 
  10   1  15       33.07       18.64     28.35 o 
  11   1  15        3.72       -8.07     34.62 o 
  12   1  15      589.01      577.55    330.12 o 
 -13   2  15        0.13      -40.18     40.18 o 
 -12   2  15        7.18       29.07     40.61 o 
 -11   2  15       44.00       58.02     23.51 o 
 -10   2  15      211.16      195.43     25.97 o 
  -9   2  15       42.86       51.39     13.70 o 
  -8   2  15     3092.91     2910.43     53.46 o 
  -7   2  15        1.07      -12.22     12.78 o 
  -6   2  15     3636.90     3443.37    112.25 o 
  -5   2  15        0.07       -3.04      7.97 o 
  -4   2  15      834.81      825.86     26.36 o 
  -3   2  15      128.71      127.45      9.29 o 
  -2   2  15     1005.11     1133.41     21.95 o 
  -1   2  15      290.01      299.19     16.39 o 
   0   2  15       53.76       75.42     14.79 o 
   1   2  15       48.18       52.87     13.63 o 
   2   2  15      500.76      454.65     16.06 o 
   3   2  15       36.72       38.48     12.62 o 
   4   2  15     2695.17     2585.69     41.46 o 
   5   2  15       10.97       13.69      8.70 o 
   6   2  15      374.39      378.32     32.24 o 
   7   2  15        0.91       -0.98     22.55 o 
   8   2  15     2386.85     2395.75     64.84 o 
   9   2  15       31.74        0.37     18.41 o 
  10   2  15       27.49       40.53     26.30 o 
  11   2  15       21.44       -8.71     12.06 o 
  12   2  15      151.62       65.23     46.38 o 
 -13   3  15       11.95       11.59     44.05 o 
 -12   3  15       27.43       14.99     26.87 o 
 -11   3  15        3.83        4.86     13.15 o 
 -10   3  15      307.12      299.14     32.91 o 
  -9   3  15       39.39       46.20     16.29 o 
  -8   3  15     5413.88     5508.53     89.40 o 
  -7   3  15       91.96       90.14     17.62 o 
  -6   3  15       21.62       27.16      9.60 o 
  -5   3  15      661.91      694.56     20.16 o 
  -4   3  15     9145.65     9173.79     97.11 o 
  -3   3  15      183.52      187.32     11.48 o 
  -2   3  15     8168.25     7826.03     85.40 o 
  -1   3  15      672.78      726.61     20.24 o 
   0   3  15     1550.22     1475.02     34.88 o 
   1   3  15       99.10       95.04     16.06 o 
   2   3  15     3415.57     3431.82     57.55 o 
   3   3  15        8.79       10.75     10.80 o 
   4   3  15     4764.73     4819.47     58.07 o 
   5   3  15       13.28       14.28     11.14 o 
   6   3  15     2426.99     2662.41     61.82 o 
   7   3  15       50.27       37.34     20.61 o 
   8   3  15     2634.58     2673.27     67.45 o 
   9   3  15        6.65       23.44     22.39 o 
  10   3  15      286.28      197.31     76.81 o 
  11   3  15       32.52       36.28     31.22 o 
  12   3  15       93.05       44.55     28.51 o 
 -12   4  15      620.75      601.07     46.58 o 
 -11   4  15       66.26       55.43     23.41 o 
 -10   4  15      307.89      284.73     93.22 o 
  -9   4  15       24.67       41.71     23.24 o 
  -8   4  15      671.00      687.53     30.17 o 
  -7   4  15      151.84      112.08      9.83 o 
  -6   4  15     1729.98     1669.77     24.83 o 
  -5   4  15        0.02       -6.48      7.60 o 
  -4   4  15      360.73      375.97     14.87 o 
  -3   4  15      156.28      161.78     17.61 o 
  -2   4  15     7270.98     7186.24     97.43 o 
  -1   4  15        5.04       31.87     15.91 o 
   0   4  15      447.42      439.24     35.33 o 
   1   4  15       23.16       30.74     15.06 o 
   2   4  15     6140.86     6066.63     92.26 o 
   3   4  15      195.95      190.99     13.81 o 
   4   4  15      129.55      146.42     14.95 o 
   5   4  15        1.44        8.19     13.86 o 
   6   4  15     1569.32     1389.76     48.27 o 
   7   4  15       11.92       18.96     12.52 o 
   8   4  15      619.96      642.76    135.23 o 
   9   4  15       15.92       28.59     24.99 o 
  10   4  15      128.80       86.71     52.39 o 
  11   4  15       41.70       42.54     33.30 o 
 -11   5  15        2.67        3.40     20.69 o 
 -10   5  15     1696.63     1743.60     72.27 o 
  -9   5  15      122.19      125.20     29.54 o 
  -8   5  15     1999.12     2039.24     64.96 o 
  -7   5  15       45.10       22.91      8.81 o 
  -6   5  15     3841.72     3762.54     69.72 o 
  -5   5  15       55.82       51.52     13.03 o 
  -4   5  15       17.82       -7.15     12.39 o 
  -3   5  15      255.77      267.34     19.03 o 
  -2   5  15     2417.03     2393.84     43.52 o 
  -1   5  15       34.24       32.43     14.69 o 
   0   5  15     5430.07     5321.62     86.39 o 
   1   5  15        2.87      -19.64     19.64 o 
   2   5  15     2093.33     2078.77     49.79 o 
   3   5  15      101.55       92.20     25.16 o 
   4   5  15      789.69      846.97     25.13 o 
   5   5  15        1.29        1.88     16.01 o 
   6   5  15     4046.03     3881.20    195.90 o 
   7   5  15        0.18        7.79     20.89 o 
   8   5  15     1628.11     1659.21     57.77 o 
   9   5  15        1.24        2.87     24.28 o 
  10   5  15      619.66      638.77    129.85 o 
 -10   6  15       16.41       10.77     35.05 o 
  -9   6  15       54.12        4.99     29.80 o 
  -8   6  15      109.34       54.04     38.40 o 
  -7   6  15       10.19        9.02     15.68 o 
  -6   6  15       27.64       21.42     13.60 o 
  -5   6  15       38.12       43.05     16.45 o 
  -4   6  15       76.75       80.92     19.63 o 
  -3   6  15       37.28       -1.29     14.64 o 
  -2   6  15      377.21      331.85     27.20 o 
  -1   6  15       41.06       51.14     19.34 o 
   0   6  15        0.09       -2.73     17.91 o 
   1   6  15       41.60       43.71     18.73 o 
   2   6  15      524.11      552.83     33.11 o 
   3   6  15        4.28       16.78     15.42 o 
   4   6  15       24.31       48.07     15.88 o 
   5   6  15       34.94       11.44     16.68 o 
   6   6  15       62.54       58.30     19.88 o 
   7   6  15        4.30        8.33     15.42 o 
   8   6  15      103.37      114.09     38.46 o 
  -8   7  15      782.94      645.84    388.53 o 
  -7   7  15        0.04      -21.25     29.33 o 
  -6   7  15      406.76      356.72     26.36 o 
  -5   7  15       27.25       23.17     18.20 o 
  -4   7  15       10.77       49.18     19.45 o 
  -3   7  15       27.80       32.39     18.00 o 
  -2   7  15       70.55       39.13     19.28 o 
  -1   7  15        7.76       20.40     20.33 o 
   0   7  15     3512.26     3581.01     72.76 o 
   1   7  15        0.49        6.27     19.85 o 
   2   7  15      697.82      703.89     79.99 o 
   3   7  15        0.27       17.74     18.07 o 
   4   7  15       89.22       84.47     25.24 o 
   5   7  15       38.29       12.04     19.92 o 
   6   7  15      227.03      161.39     43.82 o 
  -4   8  15      279.49      227.03     31.24 o 
  -3   8  15       35.70       49.83     21.74 o 
  -2   8  15      309.37      278.46     31.00 o 
  -1   8  15       16.96        6.45     29.42 o 
   0   8  15        5.07       -5.53     26.28 o 
   1   8  15       24.87       41.29     32.52 o 
   2   8  15      158.93      165.19     28.35 o 
   3   8  15        0.12       11.80     21.99 o 
 -13   0  16       20.26       73.28     89.39 o 
 -12   0  16      181.34      181.97     58.30 o 
 -11   0  16       29.29       21.36     41.89 o 
 -10   0  16      429.10      470.87     61.74 o 
  -9   0  16      615.57      593.89     60.97 o 
  -8   0  16    18176.69    18315.47    627.99 o 
  -7   0  16     2199.98     2207.09     31.43 o 
  -6   0  16    11826.61    12073.73    164.89 o 
  -5   0  16     3970.23     3922.56     51.26 o 
  -4   0  16      197.39      203.37     12.94 o 
  -3   0  16      804.75      798.98     18.39 o 
  -2   0  16    12449.29    12872.52    176.39 o 
  -1   0  16      122.15      156.26     39.25 o 
   0   0  16    13703.26    13348.04    228.44 o 
   1   0  16      930.99      961.88     23.76 o 
   2   0  16    14093.12    13481.65    350.95 o 
   3   0  16       29.78       12.46     26.18 o 
   4   0  16     1623.03     1520.55     73.31 o 
   5   0  16        0.20      -10.10     48.39 o 
   6   0  16     1192.30     1139.18     73.06 o 
   7   0  16      495.95      519.73     91.75 o 
   8   0  16      228.82      314.96     52.07 o 
   9   0  16      100.92      138.39     48.33 o 
  10   0  16     5576.13     5285.33    203.69 o 
  11   0  16       21.26        7.33     40.93 o 
  12   0  16      725.58      771.20     87.49 o 
 -13   1  16        4.38      -40.44     40.44 o 
 -12   1  16        0.17       22.94     33.25 o 
 -11   1  16       46.41       70.83     55.07 o 
 -10   1  16       21.04       18.11      8.79 o 
  -9   1  16       47.92       28.80     12.66 o 
  -8   1  16     1843.67     1839.09     35.73 o 
  -7   1  16       82.34       84.84     14.23 o 
  -6   1  16     3576.95     3586.59     34.96 o 
  -5   1  16      150.71      150.82      6.97 o 
  -4   1  16      304.23      333.50     12.57 o 
  -3   1  16      213.46      237.83     22.76 o 
  -2   1  16       40.65       49.09     10.93 o 
  -1   1  16      158.65      164.19      9.14 o 
   0   1  16        8.54        0.89      5.03 o 
   1   1  16      392.85      411.57      9.99 o 
   2   1  16      214.63      250.69      9.88 o 
   3   1  16      440.14      436.54     27.95 o 
   4   1  16      181.22      191.86     14.31 o 
   5   1  16       27.78       20.78     12.96 o 
   6   1  16      505.14      450.69     22.45 o 
   7   1  16      199.55      175.65      7.41 o 
   8   1  16     1038.47      867.60     48.35 o 
   9   1  16        2.91        8.29      6.55 o 
  10   1  16       88.90       50.40     25.66 o 
  11   1  16       15.05       43.46     40.51 o 
  12   1  16       19.48       -3.33     36.12 o 
 -13   2  16        3.44       41.61     38.67 o 
 -12   2  16       70.67      108.40     57.15 o 
 -11   2  16       34.95       21.10     12.27 o 
 -10   2  16     4376.96     4171.06    101.39 o 
  -9   2  16      172.98      185.91     16.95 o 
  -8   2  16     3457.70     3564.32    105.08 o 
  -7   2  16       67.13       71.13     13.19 o 
  -6   2  16     3134.50     3119.83     68.79 o 
  -5   2  16      155.92      168.81     11.87 o 
  -4   2  16     8654.54     8528.03     98.33 o 
  -3   2  16      161.80      172.50     13.32 o 
  -2   2  16     3090.63     3079.17     48.42 o 
  -1   2  16      168.33      190.50     11.95 o 
   0   2  16    12077.27    12069.54    163.26 o 
   1   2  16       61.15       69.85     11.09 o 
   2   2  16    13648.50    13761.90    176.28 o 
   3   2  16      472.45      485.32     22.20 o 
   4   2  16     1948.70     1971.40     36.58 o 
   5   2  16      470.69      466.61     18.42 o 
   6   2  16       24.65       16.31      9.41 o 
   7   2  16        9.95       23.11     21.08 o 
   8   2  16      776.10      732.01     37.67 o 
   9   2  16        0.83        9.06     22.02 o 
  10   2  16     1741.90     1849.76     61.64 o 
  11   2  16        7.38       17.84     23.73 o 
  12   2  16     1450.84     1402.81     63.95 o 
 -12   3  16      150.48      178.98    133.04 o 
 -11   3  16        0.88        1.57     12.62 o 
 -10   3  16      716.61      742.83     30.17 o 
  -9   3  16      113.01       93.64     20.94 o 
  -8   3  16       74.71       76.33     21.69 o 
  -7   3  16      119.17      105.77     18.57 o 
  -6   3  16     1250.55     1198.22     23.39 o 
  -5   3  16        1.51       15.88      7.07 o 
  -4   3  16     3919.74     3938.91     46.92 o 
  -3   3  16       24.82        5.61     10.38 o 
  -2   3  16       88.42       96.30     13.15 o 
  -1   3  16      319.08      322.04     18.32 o 
   0   3  16     2355.30     2378.16     43.09 o 
   1   3  16       16.78       15.65     12.73 o 
   2   3  16      135.57      152.83     26.28 o 
   3   3  16       46.87       31.77      9.59 o 
   4   3  16     2349.71     2307.99     37.55 o 
   5   3  16       64.56       76.83     17.43 o 
   6   3  16       20.11       10.59     24.05 o 
   7   3  16        1.91       -0.38     20.71 o 
   8   3  16      882.84      821.17     38.76 o 
   9   3  16       27.55       -9.25     22.63 o 
  10   3  16      531.95      529.40    121.37 o 
  11   3  16       37.72       46.11     27.34 o 
 -12   4  16      369.63      188.91     71.71 o 
 -11   4  16       12.30       18.33     18.36 o 
 -10   4  16     1339.65     1311.25     50.17 o 
  -9   4  16        1.97       -5.14     15.29 o 
  -8   4  16      296.48      365.99     40.41 o 
  -7   4  16        3.49        1.41      6.85 o 
  -6   4  16       68.93       78.37     10.65 o 
  -5   4  16       16.81       39.76     10.24 o 
  -4   4  16     3946.42     3935.82     52.43 o 
  -3   4  16       23.80       17.09     12.13 o 
  -2   4  16      627.14      682.11     22.21 o 
  -1   4  16        3.45       22.44     12.94 o 
   0   4  16       26.79       31.65     13.09 o 
   1   4  16        6.42        7.30     13.12 o 
   2   4  16     1354.96     1368.59     37.88 o 
   3   4  16       61.59       46.98     11.74 o 
   4   4  16     3651.78     3719.11     72.29 o 
   5   4  16       35.59       42.13      9.01 o 
   6   4  16     1080.06      985.76     63.86 o 
   7   4  16       19.11       30.16     23.69 o 
   8   4  16      189.35      145.90     40.35 o 
   9   4  16       24.07       55.66     26.62 o 
  10   4  16      149.27      121.40     68.90 o 
  11   4  16        1.07       -3.29     22.45 o 
 -11   5  16       65.14       45.54     28.42 o 
 -10   5  16      937.88     1019.25     43.37 o 
  -9   5  16       11.99       21.25     20.76 o 
  -8   5  16      901.56      937.06     42.84 o 
  -7   5  16       15.81        8.24      7.34 o 
  -6   5  16      121.12      154.64     17.79 o 
  -5   5  16        0.65      -10.65     10.65 o 
  -4   5  16       60.18       78.79     14.75 o 
  -3   5  16       21.82       13.21     12.43 o 
  -2   5  16      505.99      511.23     22.84 o 
  -1   5  16        3.41       -1.05     12.33 o 
   0   5  16     1281.83     1214.22     37.72 o 
   1   5  16        0.04       10.56     14.06 o 
   2   5  16      715.90      732.59     31.59 o 
   3   5  16       89.12       91.66     14.80 o 
   4   5  16     1905.83     1859.79     51.33 o 
   5   5  16        2.07       21.26     14.25 o 
   6   5  16        1.75       23.00     17.89 o 
   7   5  16        1.89       11.28     11.29 o 
   8   5  16      364.23      284.90     64.93 o 
   9   5  16        1.24       20.53     29.30 o 
  10   5  16       84.24       25.94     33.43 o 
  -9   6  16      221.09      151.15     65.59 o 
  -8   6  16      210.18      199.81     83.00 o 
  -7   6  16      147.53      119.58     61.46 o 
  -6   6  16      620.87      612.37     24.97 o 
  -5   6  16        9.44       44.03     20.18 o 
  -4   6  16      321.41      353.59     22.75 o 
  -3   6  16      137.03      118.71     21.38 o 
  -2   6  16     3562.30     3617.60     68.56 o 
  -1   6  16      101.02       82.47     20.87 o 
   0   6  16      333.93      347.32     30.03 o 
   1   6  16       34.65       30.13     26.02 o 
   2   6  16      314.39      348.63     30.59 o 
   3   6  16       35.56       26.70     20.45 o 
   4   6  16     2038.47     1945.79     57.16 o 
   5   6  16       64.53       58.30     16.25 o 
   6   6  16     2548.12     2324.26    131.27 o 
   7   6  16        2.68       26.93     31.42 o 
   8   6  16      631.95      711.08     59.14 o 
  -7   7  16       72.39       66.80     33.73 o 
  -6   7  16      653.37      579.92     43.45 o 
  -5   7  16       96.10       86.91     19.28 o 
  -4   7  16      350.41      374.15     31.79 o 
  -3   7  16        0.74       26.24     17.68 o 
  -2   7  16       78.40       89.47     23.54 o 
  -1   7  16       92.83      137.19     24.28 o 
   0   7  16       19.53       31.79     21.90 o 
   1   7  16       33.09       46.02     23.91 o 
   2   7  16       53.34       38.06     22.81 o 
   3   7  16       42.30       32.36     25.10 o 
   4   7  16       42.54       38.64     18.05 o 
   5   7  16       62.65       22.06     22.81 o 
   6   7  16      104.02       34.06     18.81 o 
  -3   8  16        0.24       -5.13     23.56 o 
  -2   8  16      311.31      314.08     41.50 o 
  -1   8  16       59.70       54.33     27.14 o 
   0   8  16      393.72      371.19     33.12 o 
   1   8  16       15.75       59.11     25.52 o 
   2   8  16       47.32       28.02     19.82 o 
 -13   1  17       59.19       35.67     45.66 o 
 -12   1  17     2078.30     2205.83     95.16 o 
 -11   1  17        2.73      -11.85     70.58 o 
 -10   1  17     2119.18     1870.35    127.34 o 
  -9   1  17      179.40      163.24     11.54 o 
  -8   1  17      712.80      763.72     40.07 o 
  -7   1  17      312.78      367.95     28.84 o 
  -6   1  17      136.31      132.20      8.22 o 
  -5   1  17      176.24      190.42      9.52 o 
  -4   1  17     7225.97     7346.52     78.99 o 
  -3   1  17       12.44        8.35     12.88 o 
  -2   1  17    13809.98    13162.23    160.98 o 
  -1   1  17       33.24       34.90      7.94 o 
   0   1  17     1570.04     1467.05     19.84 o 
   1   1  17      192.96      206.32     11.14 o 
   2   1  17     1687.53     1563.31     26.23 o 
   3   1  17       23.97       20.36     11.87 o 
   4   1  17       14.70       31.74     17.50 o 
   5   1  17      121.57      145.41     26.10 o 
   6   1  17     4433.09     4510.30     99.15 o 
   7   1  17        0.45       10.84     19.53 o 
   8   1  17     6304.81     6354.89    157.75 o 
   9   1  17       87.61      110.95     34.74 o 
  10   1  17     1621.32     1591.94     99.61 o 
  11   1  17       31.99       70.99     44.29 o 
  12   1  17      213.68      131.09     74.07 o 
 -13   2  17       34.15       74.30     42.35 o 
 -12   2  17        1.08      -16.91     33.48 o 
 -11   2  17      115.34       76.23     30.06 o 
 -10   2  17       28.38       27.22     10.65 o 
  -9   2  17        3.36       -9.64     11.31 o 
  -8   2  17      872.24      833.09     33.44 o 
  -7   2  17       13.07       17.09     12.96 o 
  -6   2  17      949.75      954.45     21.61 o 
  -5   2  17       79.73       61.10      9.84 o 
  -4   2  17      261.66      269.20     14.84 o 
  -3   2  17      138.25      117.62     14.03 o 
  -2   2  17      217.55      230.90     12.74 o 
  -1   2  17      196.06      231.08     15.45 o 
   0   2  17      473.96      474.89     19.68 o 
   1   2  17      236.86      218.81     14.65 o 
   2   2  17     1432.57     1434.83     20.26 o 
   3   2  17       19.39        8.67      9.25 o 
   4   2  17      121.60      123.08     14.60 o 
   5   2  17      157.29      156.86     17.69 o 
   6   2  17      504.71      434.80     22.83 o 
   7   2  17        0.02       -6.78     10.56 o 
   8   2  17        0.73       31.56     22.17 o 
   9   2  17      138.86      161.14     30.37 o 
  10   2  17     1149.64     1099.79     51.02 o 
  11   2  17        0.76       -1.91     21.15 o 
  12   2  17       20.29       -0.58     25.72 o 
 -12   3  17      934.34      835.80    495.50 o 
 -11   3  17        0.29       -3.66     15.33 o 
 -10   3  17     2322.67     2327.45     53.37 o 
  -9   3  17      189.21      203.46     27.97 o 
  -8   3  17      154.03      169.33     33.48 o 
  -7   3  17      136.50      136.90     17.04 o 
  -6   3  17     5218.85     5199.68     66.27 o 
  -5   3  17       58.11       62.37     10.14 o 
  -4   3  17     1475.08     1486.98     26.26 o 
  -3   3  17      246.88      259.91     13.24 o 
  -2   3  17     5550.34     5465.77     62.49 o 
  -1   3  17      243.42      263.21     20.37 o 
   0   3  17     3324.70     3332.70     51.69 o 
   1   3  17       76.09       80.92     15.84 o 
   2   3  17     1474.16     1508.64     33.24 o 
   3   3  17       29.04       27.43      6.58 o 
   4   3  17      356.17      354.02     17.59 o 
   5   3  17       61.78       92.23     27.59 o 
   6   3  17     2123.99     2002.83     40.04 o 
   7   3  17       26.72       27.66     23.80 o 
   8   3  17     1007.24     1001.86     43.06 o 
   9   3  17       13.16       15.73     23.14 o 
  10   3  17      886.16      994.53     51.35 o 
  11   3  17        7.85       18.14     28.46 o 
 -11   4  17       33.70       27.36     23.80 o 
 -10   4  17      945.75      945.22     38.94 o 
  -9   4  17       64.60       57.10     18.79 o 
  -8   4  17      530.93      556.37     37.13 o 
  -7   4  17       46.16       26.77      8.20 o 
  -6   4  17      165.72      160.80     14.95 o 
  -5   4  17        2.10       -8.21      9.82 o 
  -4   4  17      174.03      152.17     12.39 o 
  -3   4  17       44.16       49.45     12.27 o 
  -2   4  17       48.31       50.33     15.54 o 
  -1   4  17       28.46       25.72     13.36 o 
   0   4  17     3323.85     3390.99     90.37 o 
   1   4  17        4.80      -15.59     15.59 o 
   2   4  17        1.12       -5.97     13.46 o 
   3   4  17       64.26       52.62     12.70 o 
   4   4  17     1038.34     1018.76     21.45 o 
   5   4  17        3.77       -9.41     11.42 o 
   6   4  17      948.35      965.66     38.68 o 
   7   4  17      179.01      187.45     33.80 o 
   8   4  17      247.50      181.17     47.97 o 
   9   4  17        8.16       24.97     25.46 o 
  10   4  17      211.25      157.64     48.01 o 
 -10   5  17       65.70       79.25     28.82 o 
  -9   5  17       15.82       11.46     26.00 o 
  -8   5  17     2844.05     2975.55     75.45 o 
  -7   5  17        0.96       -4.29      7.48 o 
  -6   5  17     2181.11     2100.45     50.24 o 
  -5   5  17       97.93      111.46     19.67 o 
  -4   5  17     3786.65     3869.35     59.64 o 
  -3   5  17       19.83       30.84     14.55 o 
  -2   5  17      207.80      237.50     25.56 o 
  -1   5  17        1.87      -15.90     15.90 o 
   0   5  17     2761.73     2792.59     54.66 o 
   1   5  17        5.70      -11.74     19.12 o 
   2   5  17     3714.70     3716.62     76.66 o 
   3   5  17       64.92       58.94     16.14 o 
   4   5  17     3484.26     3419.89    101.93 o 
   5   5  17        1.35        1.17     15.99 o 
   6   5  17      515.01      522.73     29.35 o 
   7   5  17       13.36       12.05     23.78 o 
   8   5  17      102.97      149.21     38.92 o 
   9   5  17        3.39       -2.39     25.35 o 
  -9   6  17        5.96        3.13     24.50 o 
  -8   6  17      498.19      457.94    135.09 o 
  -7   6  17       41.91        7.78     31.61 o 
  -6   6  17      591.18      533.23     36.34 o 
  -5   6  17       19.66       12.20     15.00 o 
  -4   6  17      722.71      745.12     35.57 o 
  -3   6  17      165.38      154.22     19.20 o 
  -2   6  17      349.05      371.37     24.88 o 
  -1   6  17       58.29       69.90     19.99 o 
   0   6  17      359.11      412.11     26.77 o 
   1   6  17       45.04       66.67     19.58 o 
   2   6  17        2.11       -3.43     18.43 o 
   3   6  17        0.21       15.69     14.64 o 
   4   6  17      443.80      397.99     23.86 o 
   5   6  17       98.15       73.02     20.76 o 
   6   6  17      182.51      154.03     27.92 o 
   7   6  17       40.62       45.13     25.84 o 
   8   6  17       94.28      102.77     33.17 o 
  -7   7  17        3.77      -11.29     32.45 o 
  -6   7  17     1155.04     1085.03     57.09 o 
  -5   7  17       14.10       47.94     20.01 o 
  -4   7  17       53.97       63.24     25.57 o 
  -3   7  17        7.24       -8.10     20.24 o 
  -2   7  17      421.47      410.92     31.49 o 
  -1   7  17       22.13        8.03     17.94 o 
   0   7  17      796.17      818.58     44.56 o 
   1   7  17       36.38       15.61     20.85 o 
   2   7  17     2049.13     2101.02     57.93 o 
   3   7  17       10.41       14.60     17.37 o 
   4   7  17     1618.05     1509.15     45.64 o 
   5   7  17        0.18        7.63     16.27 o 
  -2   8  17       17.38       65.73     23.71 o 
  -1   8  17       59.63       61.00     25.86 o 
   0   8  17        0.03        3.08     23.94 o 
   1   8  17       31.25       42.92     27.04 o 
 -13   0  18      307.10      344.88     78.37 o 
 -12   0  18      170.28      146.99     95.49 o 
 -11   0  18        0.31      -13.66     42.29 o 
 -10   0  18      158.83      145.21     51.28 o 
  -9   0  18      415.61      454.06     60.54 o 
  -8   0  18     2044.88     2101.77     96.84 o 
  -7   0  18      278.29      265.76     10.45 o 
  -6   0  18     9026.13     9017.34    129.54 o 
  -5   0  18     1560.85     1589.57     30.11 o 
  -4   0  18     7514.80     7054.14     98.19 o 
  -3   0  18      650.91      649.02     23.33 o 
  -2   0  18      178.64      224.87     18.32 o 
  -1   0  18      122.02      127.36     16.73 o 
   0   0  18     2313.87     2283.66     44.39 o 
   1   0  18      746.29      778.39     18.31 o 
   2   0  18     3006.90     3066.53    144.13 o 
   3   0  18        0.80      -31.33     31.33 o 
   4   0  18    16030.59    15793.74    463.20 o 
   5   0  18       29.28        9.27     32.77 o 
   6   0  18      643.90      671.38     64.87 o 
   7   0  18      277.38      232.54     51.71 o 
   8   0  18     1227.48     1136.57     84.91 o 
   9   0  18        0.14        0.03     36.09 o 
  10   0  18       73.58      173.90     57.26 o 
  11   0  18       10.73       19.64     47.84 o 
  12   0  18      154.43      158.19     64.07 o 
 -13   1  18        0.10       -2.89     39.32 o 
 -12   1  18       33.40       51.61     37.34 o 
 -11   1  18      209.05      211.45     41.64 o 
 -10   1  18      183.84      184.12     37.67 o 
  -9   1  18        6.04       -1.41      9.93 o 
  -8   1  18      178.97      165.67     14.31 o 
  -7   1  18       20.70       24.01     19.63 o 
  -6   1  18      770.84      718.09     14.69 o 
  -5   1  18        5.85       14.47      8.45 o 
  -4   1  18      205.73      216.69     11.11 o 
  -3   1  18        6.61       11.96      9.14 o 
  -2   1  18      912.37      894.31     19.00 o 
  -1   1  18       93.13       97.43     10.63 o 
   0   1  18        3.04        1.46      9.58 o 
   1   1  18      162.01      154.04      9.49 o 
   2   1  18     4848.48     4722.47     80.62 o 
   3   1  18      262.49      251.19     16.10 o 
   4   1  18       40.53       36.57      9.40 o 
   5   1  18        0.04      -17.73     28.35 o 
   6   1  18       94.55       61.68     33.89 o 
   7   1  18       18.96       -3.00     23.96 o 
   8   1  18       66.06       57.68     31.44 o 
   9   1  18        0.42      -16.35     29.59 o 
  10   1  18        2.31      -28.66     44.99 o 
  11   1  18        9.39       21.85     41.81 o 
  12   1  18       85.02       20.43     31.65 o 
 -12   2  18      498.17      609.18     91.47 o 
 -11   2  18       42.77       83.36     59.52 o 
 -10   2  18      330.30      287.04     45.76 o 
  -9   2  18      293.83      290.41     32.90 o 
  -8   2  18     2105.17     2119.29     60.36 o 
  -7   2  18        3.90       14.02     19.52 o 
  -6   2  18     3990.68     3977.03     60.77 o 
  -5   2  18       65.73       66.98     13.10 o 
  -4   2  18     5161.77     5197.53     67.63 o 
  -3   2  18      304.03      338.80     22.19 o 
  -2   2  18     1362.90     1268.81     30.62 o 
  -1   2  18        5.89        6.40     13.78 o 
   0   2  18      341.36      339.28     17.29 o 
   1   2  18      138.76      140.63     13.40 o 
   2   2  18     5724.63     5512.09     71.94 o 
   3   2  18      338.30      328.84     18.92 o 
   4   2  18     5546.28     5463.89     72.60 o 
   5   2  18      280.99      266.09     17.74 o 
   6   2  18     4227.94     4084.98     71.89 o 
   7   2  18       58.71       31.73     17.34 o 
   8   2  18      446.63      437.05     34.50 o 
   9   2  18        2.26       11.91     10.93 o 
  10   2  18      601.61      619.23     45.14 o 
  11   2  18       20.30        7.04     26.45 o 
 -12   3  18      117.47      115.15     53.86 o 
 -11   3  18       41.42       64.15     20.26 o 
 -10   3  18        5.74       -2.83     21.74 o 
  -9   3  18       11.41        1.62     20.43 o 
  -8   3  18      145.61      162.72     31.44 o 
  -7   3  18      349.23      342.50     23.78 o 
  -6   3  18       12.41       28.93     13.49 o 
  -5   3  18       18.14       11.83     10.04 o 
  -4   3  18       84.05       97.51     10.92 o 
  -3   3  18       30.19       39.81     11.47 o 
  -2   3  18      812.82      762.65     48.36 o 
  -1   3  18      107.41      102.96     14.36 o 
   0   3  18     3139.26     3204.86     55.11 o 
   1   3  18        2.12        3.60     17.62 o 
   2   3  18     6337.95     6221.79    100.03 o 
   3   3  18       16.23       -0.50     13.43 o 
   4   3  18      472.61      451.59     40.02 o 
   5   3  18       16.43       16.26     11.39 o 
   6   3  18     1824.60     1811.05     39.34 o 
   7   3  18        5.85       21.38     13.02 o 
   8   3  18      851.43      818.02     44.72 o 
   9   3  18        3.22       13.68     22.02 o 
  10   3  18       18.30        7.19     27.92 o 
  11   3  18       16.43       41.06     35.37 o 
 -11   4  18        0.19      -13.30     26.09 o 
 -10   4  18      573.28      607.34     38.71 o 
  -9   4  18        0.93        4.09     32.78 o 
  -8   4  18     1295.07     1365.75     82.27 o 
  -7   4  18       36.68       30.36     17.47 o 
  -6   4  18     1486.15     1441.34     39.99 o 
  -5   4  18      211.39      178.62     16.48 o 
  -4   4  18      677.37      685.77     20.48 o 
  -3   4  18       74.24       64.83     13.58 o 
  -2   4  18     1177.39     1174.57     43.61 o 
  -1   4  18       57.96       59.67     15.76 o 
   0   4  18     2085.84     2077.06     43.21 o 
   1   4  18       41.33       14.67     14.96 o 
   2   4  18     1297.46     1342.85     42.81 o 
   3   4  18       34.02       32.07     13.77 o 
   4   4  18     1339.90     1268.41     27.76 o 
   5   4  18       12.62        7.90      6.25 o 
   6   4  18     1703.79     1718.19     50.65 o 
   7   4  18       14.79        4.92     14.23 o 
   8   4  18      677.38      780.91     47.20 o 
   9   4  18       28.14       31.05     25.19 o 
  10   4  18      481.69      380.09     76.78 o 
 -10   5  18        2.28      -22.19     22.19 o 
  -9   5  18       81.94       90.53     24.08 o 
  -8   5  18      510.10      520.46     37.17 o 
  -7   5  18       11.16       -6.70     20.56 o 
  -6   5  18       14.03        8.87     13.45 o 
  -5   5  18       25.34       11.22     14.46 o 
  -4   5  18      880.58      902.44     28.48 o 
  -3   5  18       15.66       -0.79     14.77 o 
  -2   5  18       52.29       45.58     14.90 o 
  -1   5  18        8.88       -1.84     17.42 o 
   0   5  18     2156.53     2176.56     48.98 o 
   1   5  18       97.30      135.68     20.59 o 
   2   5  18      918.48      908.37     35.08 o 
   3   5  18       77.71       90.10     14.67 o 
   4   5  18       22.33       21.56     16.80 o 
   5   5  18       31.67       25.96     15.33 o 
   6   5  18      757.30      723.48     44.66 o 
   7   5  18        0.62       -1.97     24.87 o 
   8   5  18      295.18      276.94     48.93 o 
   9   5  18       62.61       57.02     31.88 o 
  -8   6  18      943.42     1063.92     54.89 o 
  -7   6  18       23.29       -3.33     23.35 o 
  -6   6  18      237.87      135.49     35.65 o 
  -5   6  18        0.88        1.00     14.32 o 
  -4   6  18      429.50      460.81     24.11 o 
  -3   6  18        8.12       25.15     18.11 o 
  -2   6  18     2067.71     2124.50     48.24 o 
  -1   6  18        8.63       17.68     16.51 o 
   0   6  18     3597.39     3463.72     73.14 o 
   1   6  18       45.73       69.36     21.77 o 
   2   6  18     1691.79     1717.50     78.64 o 
   3   6  18       93.39       87.33     20.30 o 
   4   6  18      485.88      479.64     25.74 o 
   5   6  18      235.35      232.58     36.58 o 
   6   6  18       11.74        8.86     26.33 o 
   7   6  18       20.60       13.33     25.64 o 
  -6   7  18       47.26       45.92     32.46 o 
  -5   7  18        8.20       -4.84     18.55 o 
  -4   7  18      820.35      767.18     36.51 o 
  -3   7  18        2.37       -7.17     17.79 o 
  -2   7  18        1.80      -19.04     20.56 o 
  -1   7  18       43.23       10.08     19.46 o 
   0   7  18       11.77        5.15     19.75 o 
   1   7  18        0.10       14.29     20.98 o 
   2   7  18       59.18       20.18     17.39 o 
   3   7  18       86.24       72.86     20.23 o 
   4   7  18      136.08       89.33     36.69 o 
   5   7  18        0.08       15.64     24.28 o 
 -12   1  19       72.33       56.51     46.21 o 
 -11   1  19       45.41       11.68     30.57 o 
 -10   1  19     2900.86     3022.08    100.94 o 
  -9   1  19      142.80      134.80     17.47 o 
  -8   1  19     2001.86     1958.99     30.59 o 
  -7   1  19      290.02      290.81     25.97 o 
  -6   1  19      242.45      250.24     12.97 o 
  -5   1  19        0.06       16.20      9.46 o 
  -4   1  19      876.98      898.94     19.68 o 
  -3   1  19       83.26      112.04     12.49 o 
  -2   1  19     6759.97     6636.51    114.12 o 
  -1   1  19       49.70       55.34      9.31 o 
   0   1  19    11194.63    11171.50    126.07 o 
   1   1  19       88.17       67.61     10.82 o 
   2   1  19    14770.28    14998.70    248.10 o 
   3   1  19        9.27        5.36     17.15 o 
   4   1  19      588.83      645.48     42.54 o 
   5   1  19        4.95       16.98     29.00 o 
   6   1  19      571.83      539.36     44.36 o 
   7   1  19       32.84       39.51     29.70 o 
   8   1  19     1891.66     2081.63     82.50 o 
   9   1  19       22.99       19.79     31.08 o 
  10   1  19     1469.54     1678.64     98.79 o 
  11   1  19        2.43       21.07     32.80 o 
 -12   2  19        4.90       12.82     43.90 o 
 -11   2  19       23.90       71.73     36.98 o 
 -10   2  19       76.16       46.99     19.89 o 
  -9   2  19        7.10       36.25     20.80 o 
  -8   2  19      932.43      903.49     43.18 o 
  -7   2  19       66.30       82.26     24.01 o 
  -6   2  19       47.53       46.25      5.13 o 
  -5   2  19        1.70       -2.01      7.81 o 
  -4   2  19        3.73       10.86     12.80 o 
  -3   2  19       69.92       80.18     19.04 o 
  -2   2  19        2.47       -6.11     10.33 o 
  -1   2  19      130.15      129.72     13.87 o 
   0   2  19     4234.33     4138.07     48.14 o 
   1   2  19      113.89       87.16     17.04 o 
   2   2  19      346.93      354.35     14.72 o 
   3   2  19      260.20      231.74     17.52 o 
   4   2  19     9496.88     9304.61    113.68 o 
   5   2  19       87.10       70.78     10.25 o 
   6   2  19      120.41       98.60     10.38 o 
   7   2  19        6.62      -14.10     20.85 o 
   8   2  19      112.99      102.67     22.62 o 
   9   2  19       29.75       18.75     26.82 o 
  10   2  19      103.17       40.02     26.94 o 
  11   2  19       43.01      -17.51     33.23 o 
 -12   3  19      949.70     1128.88     92.59 o 
 -11   3  19       25.24       82.10     47.88 o 
 -10   3  19      568.33      619.92     34.55 o 
  -9   3  19       98.62       88.81     37.17 o 
  -8   3  19     2107.71     2115.67     55.27 o 
  -7   3  19        5.88       18.73     18.28 o 
  -6   3  19      566.11      554.87     21.67 o 
  -5   3  19       55.03       55.16     14.58 o 
  -4   3  19      272.12      306.04     18.97 o 
  -3   3  19      272.77      270.22     19.41 o 
  -2   3  19     2160.34     2191.29     41.38 o 
  -1   3  19        8.05      -15.30     15.30 o 
   0   3  19     8315.50     8515.99    122.56 o 
   1   3  19      450.34      423.45     21.38 o 
   2   3  19       35.91       53.64     13.70 o 
   3   3  19        0.07       -9.54      9.54 o 
   4   3  19     4899.77     4945.71     74.01 o 
   5   3  19       13.55       14.63     14.75 o 
   6   3  19      585.63      549.98     25.64 o 
   7   3  19        1.45       -7.19     16.26 o 
   8   3  19        8.77      -11.11     15.80 o 
   9   3  19       69.49       50.26     25.68 o 
  10   3  19     1172.74     1173.29     64.58 o 
 -11   4  19        0.84      -16.37     20.76 o 
 -10   4  19       14.45       28.85     19.00 o 
  -9   4  19       45.23       33.82     19.48 o 
  -8   4  19      450.67      472.02     34.00 o 
  -7   4  19       11.90      -10.30     20.89 o 
  -6   4  19      798.67      755.05     20.66 o 
  -5   4  19        4.70       -1.62      7.86 o 
  -4   4  19      551.95      589.64     20.32 o 
  -3   4  19        2.75       13.92     12.47 o 
  -2   4  19     4441.22     4534.63     63.46 o 
  -1   4  19       15.71       -4.68     13.66 o 
   0   4  19       17.82       15.45     15.83 o 
   1   4  19       18.80        8.41     13.60 o 
   2   4  19     1445.79     1392.36     38.40 o 
   3   4  19       49.12       59.02     12.57 o 
   4   4  19      341.90      355.01     28.50 o 
   5   4  19        0.11       -3.10      7.02 o 
   6   4  19     1517.76     1397.58     37.15 o 
   7   4  19        0.61      -16.75     16.75 o 
   8   4  19      840.07      736.61     36.28 o 
   9   4  19       18.38       12.22     14.89 o 
 -10   5  19      945.26      906.81     84.49 o 
  -9   5  19        5.92       48.71     28.79 o 
  -8   5  19      282.95      301.13     34.44 o 
  -7   5  19       85.17       94.65     26.17 o 
  -6   5  19     1376.06     1312.09     52.37 o 
  -5   5  19       47.02       17.39     11.44 o 
  -4   5  19     1132.28     1155.84     34.00 o 
  -3   5  19      131.92      115.39     16.47 o 
  -2   5  19     1850.57     1877.03     43.93 o 
  -1   5  19      208.34      219.77     21.67 o 
   0   5  19       14.19       29.84     18.69 o 
   1   5  19      281.29      295.14     38.57 o 
   2   5  19     1246.85     1318.48     46.52 o 
   3   5  19        0.14       10.78     15.55 o 
   4   5  19      456.16      423.83     20.05 o 
   5   5  19        0.14       19.20     22.42 o 
   6   5  19     1537.23     1531.81     51.20 o 
   7   5  19        4.16       19.52     21.80 o 
   8   5  19      412.38      355.75     30.46 o 
  -8   6  19      369.43      328.70    108.74 o 
  -7   6  19        1.64        4.46     27.66 o 
  -6   6  19      252.79      208.04     54.12 o 
  -5   6  19        4.07       -7.51     14.95 o 
  -4   6  19     1297.97     1250.93     40.61 o 
  -3   6  19       11.76       16.46     15.44 o 
  -2   6  19     1498.81     1576.16     43.62 o 
  -1   6  19        9.43       13.64     16.60 o 
   0   6  19      148.53      105.34     25.02 o 
   1   6  19       24.89       55.94     21.28 o 
   2   6  19      292.67      253.72     49.05 o 
   3   6  19        2.50      -19.49     19.49 o 
   4   6  19      246.73      236.37     25.09 o 
   5   6  19       16.07       22.88     26.20 o 
   6   6  19       16.53       41.75     23.51 o 
   7   6  19        5.50       60.47     24.96 o 
  -5   7  19        9.62      -12.19     17.58 o 
  -4   7  19     1880.00     1805.68     50.84 o 
  -3   7  19       21.06       21.65     21.14 o 
  -2   7  19      278.27      315.27     30.81 o 
  -1   7  19       11.18       59.12     24.14 o 
   0   7  19      187.56      113.93     52.62 o 
   1   7  19        0.03      -14.91     23.73 o 
   2   7  19       97.06       21.85     19.33 o 
   3   7  19       43.28       19.67     18.63 o 
   4   7  19      307.00      322.36     58.42 o 
 -12   0  20     1171.45     1159.50    105.65 o 
 -11   0  20       75.12       52.50     49.83 o 
 -10   0  20      109.10      157.94     83.90 o 
  -9   0  20       53.25       38.57     64.99 o 
  -8   0  20      454.90      356.72     27.51 o 
  -7   0  20       62.94       45.91      8.28 o 
  -6   0  20     3724.99     3789.75     58.36 o 
  -5   0  20       86.10       82.93     11.38 o 
  -4   0  20    15193.07    14930.14    216.57 o 
  -3   0  20      751.01      703.49     23.81 o 
  -2   0  20     1145.45     1003.95     30.14 o 
  -1   0  20       13.51       17.43     12.95 o 
   0   0  20      525.36      504.60     19.34 o 
   1   0  20      549.89      557.73     21.14 o 
   2   0  20      139.93      154.47     38.02 o 
   3   0  20       65.46       30.84     33.69 o 
   4   0  20     1069.92     1150.63    115.50 o 
   5   0  20       45.44       63.18     39.95 o 
   6   0  20     7505.07     7690.18    255.06 o 
   7   0  20      162.92      136.86     50.66 o 
   8   0  20     1350.03     1447.94    102.46 o 
   9   0  20        0.01      -17.21     45.54 o 
  10   0  20      172.95      142.97     60.76 o 
  11   0  20       39.87       53.45     57.44 o 
 -12   1  20      271.75      291.54     62.14 o 
 -11   1  20       40.24       47.96     34.70 o 
 -10   1  20      137.77      144.53     36.96 o 
  -9   1  20      115.26       80.24      9.00 o 
  -8   1  20      364.95      351.71     18.92 o 
  -7   1  20        5.03        3.02      4.32 o 
  -6   1  20      474.37      457.46     11.97 o 
  -5   1  20       68.23       50.10      9.76 o 
  -4   1  20       42.13       53.87     10.66 o 
  -3   1  20       15.55       28.18      8.34 o 
  -2   1  20      364.26      363.02     16.24 o 
  -1   1  20        2.62       21.52     12.19 o 
   0   1  20     1159.31     1212.53     23.61 o 
   1   1  20      276.77      274.55     13.58 o 
   2   1  20     7796.72     8047.30    138.02 o 
   3   1  20      194.96      193.72     25.04 o 
   4   1  20      505.20      494.45     33.23 o 
   5   1  20        3.47      -18.71     24.84 o 
   6   1  20      190.85      156.28     34.81 o 
   7   1  20        4.46       29.91     29.97 o 
   8   1  20      130.45      156.35     39.53 o 
   9   1  20       12.47       36.48     42.46 o 
  10   1  20        1.95      -22.31     45.63 o 
  11   1  20        8.88       -0.47     30.69 o 
 -12   2  20      442.19      482.27     92.99 o 
 -11   2  20       71.00       81.49     38.24 o 
 -10   2  20      356.84      373.79     48.74 o 
  -9   2  20        2.09        9.88     23.77 o 
  -8   2  20      848.91      821.46     42.20 o 
  -7   2  20        1.17        9.71     18.40 o 
  -6   2  20      880.41      888.13     26.40 o 
  -5   2  20      101.83       94.34     10.51 o 
  -4   2  20     4983.63     5091.51     70.79 o 
  -3   2  20      492.53      506.41     18.32 o 
  -2   2  20    10792.38    10567.59    123.96 o 
  -1   2  20        0.15       -1.71      8.28 o 
   0   2  20      815.90      801.14     22.98 o 
   1   2  20       49.50       46.51      8.45 o 
   2   2  20       99.35       92.50      6.65 o 
   3   2  20       12.93       14.44     11.74 o 
   4   2  20     2620.97     2496.56     37.67 o 
   5   2  20       14.94       15.52     13.21 o 
   6   2  20      499.66      504.15     35.25 o 
   7   2  20       10.58        6.41     12.71 o 
   8   2  20     2858.91     3010.32     74.65 o 
   9   2  20       38.62       21.98     28.63 o 
  10   2  20      450.66      386.44    125.98 o 
 -11   3  20       19.14       52.66     38.69 o 
 -10   3  20        1.16       27.97     13.98 o 
  -9   3  20       46.81       19.94     23.04 o 
  -8   3  20       46.58       52.72     19.58 o 
  -7   3  20       98.11       85.98     18.43 o 
  -6   3  20      890.80      872.44     34.75 o 
  -5   3  20       61.50       73.20     12.82 o 
  -4   3  20      301.25      296.46     27.60 o 
  -3   3  20       24.61       20.00     10.20 o 
  -2   3  20      203.94      219.00     27.77 o 
  -1   3  20        1.75       14.07     11.94 o 
   0   3  20     3881.77     3886.88     68.44 o 
   1   3  20        1.00      -17.90     17.90 o 
   2   3  20      874.31      851.23     26.56 o 
   3   3  20       89.06       50.24     13.99 o 
   4   3  20        1.62       -1.55     13.99 o 
   5   3  20       74.05       84.12     13.89 o 
   6   3  20      152.37      193.36     29.69 o 
   7   3  20       11.49       15.46     15.52 o 
   8   3  20      183.46      199.94     23.28 o 
   9   3  20       21.64        1.20     27.13 o 
  10   3  20      174.90      123.35     35.12 o 
 -10   4  20      539.45      543.23     54.04 o 
  -9   4  20       25.01        6.60     17.70 o 
  -8   4  20     2384.41     2460.79     68.99 o 
  -7   4  20       31.44       41.05     21.61 o 
  -6   4  20     1286.52     1304.97     31.47 o 
  -5   4  20       91.44       89.06     11.05 o 
  -4   4  20     1335.20     1343.04     43.74 o 
  -3   4  20      146.80      132.24     14.52 o 
  -2   4  20     3292.45     3459.22     57.86 o 
  -1   4  20       11.93       17.74     15.46 o 
   0   4  20      939.42      907.01     33.85 o 
   1   4  20       38.86       40.58     15.83 o 
   2   4  20     1922.43     1891.73     52.15 o 
   3   4  20        1.75        3.81     10.61 o 
   4   4  20     2385.61     2360.63     51.96 o 
   5   4  20       78.77       87.26     22.00 o 
   6   4  20      491.12      529.84     25.48 o 
   7   4  20      188.50      185.66     27.78 o 
   8   4  20      741.22      672.03     46.96 o 
   9   4  20        5.40       13.64     28.20 o 
  -9   5  20      146.04      125.84     25.80 o 
  -8   5  20       13.93      -16.98     20.36 o 
  -7   5  20       71.33       69.89     25.60 o 
  -6   5  20     1156.23     1074.61     62.24 o 
  -5   5  20        1.44       -5.31     11.67 o 
  -4   5  20     1924.82     1888.37     37.54 o 
  -3   5  20       31.25       32.48     14.23 o 
  -2   5  20      936.66      980.41     36.08 o 
  -1   5  20       31.89       32.69     17.18 o 
   0   5  20     3072.11     3117.20     67.44 o 
   1   5  20       27.74       30.97     21.72 o 
   2   5  20      692.46      647.32     31.63 o 
   3   5  20       32.53        0.28     13.42 o 
   4   5  20       28.07       24.22     10.63 o 
   5   5  20       18.52       31.39     18.92 o 
   6   5  20        3.08        0.66     16.07 o 
   7   5  20       42.73       40.07     20.98 o 
   8   5  20        3.50       18.83     19.16 o 
  -7   6  20        7.40      -19.81     29.05 o 
  -6   6  20     1494.07     1562.19     77.95 o 
  -5   6  20        0.36        1.02     14.44 o 
  -4   6  20      352.76      344.85     25.59 o 
  -3   6  20      134.70      151.86     23.67 o 
  -2   6  20       19.28       33.59     35.51 o 
  -1   6  20        2.45       21.61     19.20 o 
   0   6  20     2896.83     2907.24     84.89 o 
   1   6  20      127.33       82.34     27.88 o 
   2   6  20     3894.89     3945.47     99.60 o 
   3   6  20       17.73       14.58     13.16 o 
   4   6  20      494.56      516.65     52.13 o 
   5   6  20       61.29       31.79     22.89 o 
   6   6  20      964.62      916.91     93.16 o 
  -5   7  20       11.73        1.45     39.56 o 
  -4   7  20       66.09       79.21     22.91 o 
  -3   7  20       11.98       16.12     18.12 o 
  -2   7  20      731.03      757.33     37.86 o 
  -1   7  20      276.50      205.25     36.15 o 
   0   7  20        0.25       -2.14     21.28 o 
   1   7  20       81.91       35.93     25.61 o 
   2   7  20      127.51       66.16     28.02 o 
   3   7  20        3.28      -10.30     16.19 o 
 -12   1  21      202.56      209.12     48.30 o 
 -11   1  21        9.41      -10.99     37.94 o 
 -10   1  21      741.13      811.35     56.80 o 
  -9   1  21       53.35       80.37     31.87 o 
  -8   1  21     6618.13     6465.40    129.49 o 
  -7   1  21       26.19       23.34      3.93 o 
  -6   1  21     9465.22     9317.09     96.14 o 
  -5   1  21       41.21       38.26      9.37 o 
  -4   1  21     1913.22     1808.22     30.51 o 
  -3   1  21        2.46       -3.66      7.91 o 
  -2   1  21       12.68        6.60      8.51 o 
  -1   1  21      145.44      147.94     12.75 o 
   0   1  21     1051.22     1125.80     23.32 o 
   1   1  21       10.56        8.87     10.25 o 
   2   1  21     1316.16     1258.59     46.29 o 
   3   1  21      106.18      107.16     26.14 o 
   4   1  21     5586.24     5553.48    108.83 o 
   5   1  21       11.18        0.41     41.70 o 
   6   1  21     1687.69     1636.53     78.36 o 
   7   1  21        0.03      -21.57     37.87 o 
   8   1  21      107.62      124.36     39.24 o 
   9   1  21       58.36       21.76     42.04 o 
  10   1  21      360.28      291.67     46.85 o 
 -11   2  21       10.21        9.97     75.21 o 
 -10   2  21       25.36       25.56     44.53 o 
  -9   2  21       61.40       74.62     19.53 o 
  -8   2  21       96.80       52.18     21.29 o 
  -7   2  21      209.77      208.86     31.78 o 
  -6   2  21       77.36       80.83      8.20 o 
  -5   2  21        0.58       -1.21     11.79 o 
  -4   2  21      431.47      461.40     18.65 o 
  -3   2  21       62.49       70.33     11.10 o 
  -2   2  21       65.88       99.53     12.59 o 
  -1   2  21       33.93       41.94      9.57 o 
   0   2  21       14.34       19.19     11.86 o 
   1   2  21        0.18        3.01      6.50 o 
   2   2  21      300.94      251.23     20.76 o 
   3   2  21       34.30       34.05     12.54 o 
   4   2  21      666.22      625.21     29.09 o 
   5   2  21        0.61       -9.90      9.90 o 
   6   2  21      563.30      596.87     38.28 o 
   7   2  21       57.08       81.98     24.92 o 
   8   2  21      241.34      239.77     65.33 o 
   9   2  21        1.86       18.24     30.78 o 
  10   2  21      502.63      465.60    149.75 o 
 -11   3  21        4.39      -59.71     59.71 o 
 -10   3  21     1742.81     1643.47     86.70 o 
  -9   3  21       42.82       59.21     28.17 o 
  -8   3  21     1168.40     1168.79     51.06 o 
  -7   3  21      189.30      166.53     65.31 o 
  -6   3  21      771.57      789.17     39.82 o 
  -5   3  21       41.57        9.57     10.86 o 
  -4   3  21     1332.87     1289.08     32.18 o 
  -3   3  21      204.42      205.08     19.68 o 
  -2   3  21     1721.76     1646.14     64.57 o 
  -1   3  21        0.16       13.30     15.75 o 
   0   3  21       49.54       48.88     14.82 o 
   1   3  21       39.24       36.95     13.59 o 
   2   3  21     4540.30     4394.50     92.42 o 
   3   3  21      151.92      149.15     24.31 o 
   4   3  21     1597.90     1512.59     43.72 o 
   5   3  21       17.61        0.63     16.69 o 
   6   3  21     1171.55     1052.68     62.77 o 
   7   3  21       27.86       23.68     15.72 o 
   8   3  21      125.40       77.00     36.78 o 
   9   3  21       23.48       64.62     31.48 o 
 -10   4  21      599.14      633.37     48.26 o 
  -9   4  21        8.16       20.46     24.06 o 
  -8   4  21        5.70        0.52     28.37 o 
  -7   4  21      140.30      107.47     21.17 o 
  -6   4  21      175.33      176.79     14.35 o 
  -5   4  21       80.21       69.50     13.74 o 
  -4   4  21      451.50      475.89     22.91 o 
  -3   4  21       49.72       28.37     16.15 o 
  -2   4  21      759.13      740.79     29.00 o 
  -1   4  21      146.06      184.41     18.79 o 
   0   4  21      690.23      692.42     36.25 o 
   1   4  21        0.01       -7.60     15.43 o 
   2   4  21     1481.52     1457.28     43.51 o 
   3   4  21        2.21        9.58     10.43 o 
   4   4  21      528.60      548.46     36.90 o 
   5   4  21        1.87       -9.66     23.00 o 
   6   4  21       11.74       39.97     15.97 o 
   7   4  21        0.15        9.93     17.72 o 
   8   4  21       14.17       71.94     32.33 o 
   9   4  21       33.44       76.65     34.67 o 
  -9   5  21       18.53       32.57     26.39 o 
  -8   5  21      236.16      247.09     30.99 o 
  -7   5  21       47.69       26.99     20.66 o 
  -6   5  21      117.10       77.65     13.82 o 
  -5   5  21        0.01       -1.50     12.00 o 
  -4   5  21      534.32      568.18     23.24 o 
  -3   5  21      192.14      192.06     26.34 o 
  -2   5  21      855.36      831.11     31.66 o 
  -1   5  21        0.26      -13.86     16.60 o 
   0   5  21     3297.04     3287.54     71.97 o 
   1   5  21       87.68       41.65     20.33 o 
   2   5  21      335.97      336.79     33.75 o 
   3   5  21        0.07       -8.59      9.83 o 
   4   5  21     1360.47     1343.34     44.14 o 
   5   5  21        6.11        7.69     18.03 o 
   6   5  21      402.88      399.49     27.72 o 
   7   5  21        3.31       15.28     21.04 o 
  -7   6  21       53.47       23.94     35.79 o 
  -6   6  21      552.27      547.61     68.98 o 
  -5   6  21       32.96        2.31     14.74 o 
  -4   6  21      878.00      887.97     35.91 o 
  -3   6  21       57.89       49.78     18.60 o 
  -2   6  21       36.62       69.10     20.98 o 
  -1   6  21       44.31       52.01     22.41 o 
   0   6  21      319.59      271.28     28.04 o 
   1   6  21        8.48       -6.79     22.91 o 
   2   6  21        5.92       -1.54     19.15 o 
   3   6  21       53.52        6.37     11.77 o 
   4   6  21      198.57      160.84     29.55 o 
   5   6  21       21.74      -22.39     30.21 o 
  -3   7  21       62.29       38.15     21.01 o 
  -2   7  21     1672.57     1784.30     58.96 o 
  -1   7  21        4.82        6.08     22.62 o 
   0   7  21     2343.05     2368.87     74.25 o 
   1   7  21        0.43        0.47     25.78 o 
   2   7  21      338.72      242.19     83.91 o 
 -12   0  22      816.76      874.85     99.82 o 
 -11   0  22       11.89      -34.89     49.53 o 
 -10   0  22     2286.46     2422.40    129.31 o 
  -9   0  22        0.03      -41.43     41.43 o 
  -8   0  22      740.32      628.92     52.70 o 
  -7   0  22      274.00      273.55     17.53 o 
  -6   0  22       12.59        8.25     10.77 o 
  -5   0  22       19.20       39.97     12.60 o 
  -4   0  22       39.33       67.56     16.37 o 
  -3   0  22      786.48      752.86     36.51 o 
  -2   0  22     3371.11     3677.53     62.76 o 
  -1   0  22       15.14       10.12     12.32 o 
   0   0  22     5696.50     5715.62     83.97 o 
   1   0  22      295.19      345.06     44.74 o 
   2   0  22      505.56      509.60     53.09 o 
   3   0  22       75.65      100.83     64.50 o 
   4   0  22     1907.53     1941.74     98.50 o 
   5   0  22        2.14        9.21     36.95 o 
   6   0  22     1943.36     2018.15    169.02 o 
   7   0  22      388.22      383.70     68.21 o 
   8   0  22     4214.79     4278.96    190.34 o 
   9   0  22        7.25      -39.92     52.23 o 
  10   0  22     1428.67     1532.57    127.38 o 
 -11   1  22       49.89       84.62     39.23 o 
 -10   1  22       17.03       -4.72     32.53 o 
  -9   1  22       17.69       40.86     36.16 o 
  -8   1  22      166.67      155.03     14.02 o 
  -7   1  22       36.19       34.83      7.93 o 
  -6   1  22        4.72       -3.27      5.65 o 
  -5   1  22      118.54       96.72     10.84 o 
  -4   1  22      198.28      169.03     13.07 o 
  -3   1  22       80.36       78.47      9.61 o 
  -2   1  22     1519.61     1347.85     26.11 o 
  -1   1  22       26.00       19.74     11.57 o 
   0   1  22        9.26       23.38     12.32 o 
   1   1  22       88.53       98.77     13.93 o 
   2   1  22       16.93       -3.78     17.48 o 
   3   1  22      176.41      147.10     24.61 o 
   4   1  22      464.46      452.46     38.89 o 
   5   1  22        0.26       18.49     22.68 o 
   6   1  22      186.01      207.31     32.53 o 
   7   1  22        1.64       52.03     35.61 o 
   8   1  22       70.02      104.21     32.36 o 
   9   1  22       17.83        3.61     31.49 o 
  10   1  22       68.83       92.08     40.06 o 
 -11   2  22       20.84       35.60     83.96 o 
 -10   2  22     1653.41     1720.63     95.18 o 
  -9   2  22       26.51       17.34     16.48 o 
  -8   2  22     1061.52     1075.79     45.82 o 
  -7   2  22       85.75       73.79     19.01 o 
  -6   2  22       20.45       27.44      8.02 o 
  -5   2  22       35.86       33.86      9.19 o 
  -4   2  22      145.58      164.07     16.27 o 
  -3   2  22      276.93      265.79     15.91 o 
  -2   2  22     2967.07     3167.60     42.25 o 
  -1   2  22       50.93       50.36     12.07 o 
   0   2  22     3570.10     3531.68     50.20 o 
   1   2  22      150.17      135.69     18.02 o 
   2   2  22     3937.63     3778.23     63.41 o 
   3   2  22       35.07       37.95     12.90 o 
   4   2  22      700.63      713.05     36.80 o 
   5   2  22        0.01        6.65      8.64 o 
   6   2  22     1136.12     1065.81    142.94 o 
   7   2  22       18.05       16.90     25.99 o 
   8   2  22     1647.72     1796.20     71.62 o 
   9   2  22        2.05        3.71     35.05 o 
  10   2  22     1932.57     2090.27     86.91 o 
 -11   3  22       20.34       -9.14     50.32 o 
 -10   3  22      411.68      362.09     76.50 o 
  -9   3  22       44.25       59.68     26.59 o 
  -8   3  22      842.04      836.29     38.76 o 
  -7   3  22      120.83      136.32     36.70 o 
  -6   3  22      610.53      647.65     41.30 o 
  -5   3  22        4.74       -5.71     14.77 o 
  -4   3  22       67.02       91.90     22.69 o 
  -3   3  22       15.56       22.27     13.95 o 
  -2   3  22       17.43       10.96     13.68 o 
  -1   3  22       14.46       16.74     16.71 o 
   0   3  22      160.74      188.72     19.00 o 
   1   3  22        5.07        3.67      9.05 o 
   2   3  22     1299.79     1177.53     58.65 o 
   3   3  22       26.33       30.22     15.90 o 
   4   3  22      133.78      132.24     15.09 o 
   5   3  22      163.01      148.79     18.87 o 
   6   3  22      112.17      118.81     35.08 o 
   7   3  22       21.59       11.71     27.46 o 
   8   3  22      502.18      605.67     51.22 o 
   9   3  22       62.77       67.89     36.23 o 
 -10   4  22      441.96      354.43     32.72 o 
  -9   4  22       41.71       57.77     25.98 o 
  -8   4  22     1067.20     1075.57     43.59 o 
  -7   4  22       45.86       50.30     19.48 o 
  -6   4  22      903.66      932.61     55.46 o 
  -5   4  22       67.71       59.25     14.93 o 
  -4   4  22     1383.22     1390.69     35.28 o 
  -3   4  22        0.04        8.58     12.95 o 
  -2   4  22     1249.93     1251.57     36.52 o 
  -1   4  22        1.44        3.56     16.83 o 
   0   4  22     1938.87     1948.59     46.53 o 
   1   4  22       17.45       40.54     20.24 o 
   2   4  22     1668.10     1598.28     43.44 o 
   3   4  22       20.47       23.89      6.82 o 
   4   4  22      247.80      258.51     26.23 o 
   5   4  22       63.45       67.08     17.16 o 
   6   4  22      173.13      154.88     25.96 o 
   7   4  22       41.29       19.86     18.94 o 
   8   4  22      700.79      713.32     48.89 o 
  -8   5  22      987.78     1032.10     50.01 o 
  -7   5  22       42.48       69.72     29.70 o 
  -6   5  22       36.76       17.21     25.60 o 
  -5   5  22       53.89       36.42     14.67 o 
  -4   5  22     2109.30     2120.44     52.33 o 
  -3   5  22        0.21       18.85     16.68 o 
  -2   5  22      565.73      548.87     37.99 o 
  -1   5  22        2.23      -12.51     16.68 o 
   0   5  22       11.48        5.83     16.60 o 
   1   5  22       75.97       83.35     23.48 o 
   2   5  22      498.09      516.27     41.94 o 
   3   5  22       54.31       70.26     26.14 o 
   4   5  22       16.73       -2.16     17.00 o 
   5   5  22        4.62        9.70     21.37 o 
   6   5  22      474.01      544.70     31.00 o 
   7   5  22        7.04       30.57     25.84 o 
  -6   6  22     1425.11     1421.59     64.18 o 
  -5   6  22       74.07       44.13     25.40 o 
  -4   6  22      918.12      852.35     34.82 o 
  -3   6  22       19.52       -0.81     14.93 o 
  -2   6  22      967.15      949.96     43.04 o 
  -1   6  22        1.04       24.39     24.87 o 
   0   6  22     1072.90     1190.13     49.06 o 
   1   6  22        2.37        3.79     21.39 o 
   2   6  22      429.03      317.77    134.00 o 
   3   6  22        0.02       12.15     21.81 o 
   4   6  22      533.58      497.78     45.43 o 
   5   6  22        3.10       12.61     22.76 o 
  -1   7  22       11.54       35.23     23.63 o 
   0   7  22      178.79      165.58     82.08 o 
 -10   1  23       27.35       27.13     37.50 o 
  -9   1  23       54.75       90.27     43.22 o 
  -8   1  23       56.42       67.40     13.89 o 
  -7   1  23      510.59      482.05     15.12 o 
  -6   1  23     3220.74     3299.43     41.20 o 
  -5   1  23        2.10       -2.02      8.76 o 
  -4   1  23     3292.74     3411.99     41.10 o 
  -3   1  23       22.34       28.89     10.76 o 
  -2   1  23     2159.55     1978.11     33.80 o 
  -1   1  23       38.00       42.82     13.38 o 
   0   1  23       13.06       17.67     10.08 o 
   1   1  23       71.05       77.06      8.22 o 
   2   1  23      921.67     1037.48     44.70 o 
   3   1  23      132.55      116.33     25.25 o 
   4   1  23     5592.09     5778.61    128.52 o 
   5   1  23       24.74       -9.62     22.76 o 
   6   1  23     3533.59     3856.63     96.91 o 
   7   1  23        6.32       48.49     32.59 o 
   8   1  23      348.64      436.59     44.79 o 
   9   1  23        3.44        6.86     36.12 o 
  10   1  23       64.49       84.05     63.95 o 
 -11   2  23       29.87       52.47     55.79 o 
 -10   2  23        0.08       70.73     52.96 o 
  -9   2  23        0.41      -37.49     37.49 o 
  -8   2  23      627.64      670.72     38.44 o 
  -7   2  23      157.50      149.22     26.13 o 
  -6   2  23       81.88       71.86     15.31 o 
  -5   2  23       25.68       21.35     16.06 o 
  -4   2  23      625.83      588.68     20.70 o 
  -3   2  23       68.19       60.59     13.53 o 
  -2   2  23      148.00       78.04     14.30 o 
  -1   2  23       48.02       29.02      9.04 o 
   0   2  23      788.20      743.47     26.52 o 
   1   2  23       23.72       29.80      8.01 o 
   2   2  23      244.75      242.37     20.36 o 
   3   2  23        6.99       -9.74     15.15 o 
   4   2  23       66.25       78.88     17.83 o 
   5   2  23        6.51       44.49     33.36 o 
   6   2  23       19.33       36.46     30.74 o 
   7   2  23        2.68       17.70     30.28 o 
   8   2  23       79.87      110.44     35.17 o 
   9   2  23        4.59      -34.82     40.40 o 
 -10   3  23      592.93      658.37     91.14 o 
  -9   3  23       58.34       69.10     34.37 o 
  -8   3  23      535.78      531.60     36.20 o 
  -7   3  23       76.71       89.71     28.65 o 
  -6   3  23      365.56      386.09     43.64 o 
  -5   3  23       42.49       42.51     13.87 o 
  -4   3  23     4506.06     4566.04     74.70 o 
  -3   3  23      121.44      136.92     19.07 o 
  -2   3  23     1294.56     1295.82     40.48 o 
  -1   3  23       47.99       34.58     17.45 o 
   0   3  23     2538.79     2435.59     45.07 o 
   1   3  23       14.76        9.86     10.86 o 
   2   3  23      682.98      684.99     24.83 o 
   3   3  23      130.93      147.27     22.01 o 
   4   3  23     1508.99     1475.45     48.78 o 
   5   3  23        8.59       11.95     14.99 o 
   6   3  23     2175.91     2190.85     66.31 o 
   7   3  23       30.79       47.88     29.02 o 
   8   3  23     1026.78     1212.54     66.25 o 
  -9   4  23       33.46       64.88     40.37 o 
  -8   4  23      213.42      208.52     36.74 o 
  -7   4  23        0.53       -7.11     22.02 o 
  -6   4  23     2065.71     2115.33     71.53 o 
  -5   4  23       73.15       55.16     16.45 o 
  -4   4  23       77.34       59.27     22.83 o 
  -3   4  23       34.22       31.83     14.38 o 
  -2   4  23     1273.75     1291.55     59.74 o 
  -1   4  23      126.47      162.29     19.28 o 
   0   4  23        5.81        1.06     16.34 o 
   1   4  23       19.53       35.94     26.28 o 
   2   4  23      131.27      137.78     27.89 o 
   3   4  23        5.70        6.98     15.38 o 
   4   4  23      530.47      533.01     34.74 o 
   5   4  23        2.58        4.38     14.79 o 
   6   4  23       47.20       57.52     25.94 o 
   7   4  23        2.96        3.10     27.47 o 
   8   4  23      413.81      438.32     93.56 o 
  -8   5  23      472.38      541.75     46.43 o 
  -7   5  23        2.07        1.43     23.44 o 
  -6   5  23     1146.75     1174.57     61.77 o 
  -5   5  23       14.30       36.85     13.06 o 
  -4   5  23      340.02      377.83     30.31 o 
  -3   5  23        9.66       25.46     17.89 o 
  -2   5  23     2957.96     3059.47     62.55 o 
  -1   5  23       30.20       25.15     17.62 o 
   0   5  23     1447.05     1508.80     55.04 o 
   1   5  23       67.51       47.55     21.24 o 
   2   5  23      650.48      673.61     47.65 o 
   3   5  23        8.54       18.48     19.85 o 
   4   5  23      355.42      367.15     43.15 o 
   5   5  23        8.21       22.08     17.65 o 
   6   5  23      849.30      774.60     67.76 o 
  -5   6  23       21.36       19.37     26.93 o 
  -4   6  23      118.48      120.60     24.19 o 
  -3   6  23       19.33       23.74     22.95 o 
  -2   6  23      515.07      521.66     32.40 o 
  -1   6  23        0.35       13.82     26.72 o 
   0   6  23      245.20      229.23     53.30 o 
   1   6  23        3.55       29.23     25.93 o 
   2   6  23      233.44      156.72     38.68 o 
   3   6  23       12.34      -15.13     29.31 o 
   4   6  23       90.41      159.03     30.67 o 
 -10   0  24     1445.68     1492.84    107.77 o 
  -9   0  24      407.10      390.26     62.48 o 
  -8   0  24     9027.70     9248.38    302.78 o 
  -7   0  24      152.21      163.37     38.71 o 
  -6   0  24     1765.94     1770.43     44.14 o 
  -5   0  24       49.57       62.12     18.28 o 
  -4   0  24      497.82      415.28     20.00 o 
  -3   0  24      112.79      122.38     17.04 o 
  -2   0  24     1923.24     1934.16     48.85 o 
  -1   0  24       62.50       70.43     13.86 o 
   0   0  24     3141.53     3297.26     81.62 o 
   1   0  24      110.82       60.22     24.80 o 
   2   0  24    12769.61    13096.08    473.57 o 
   3   0  24      148.35       90.09     43.05 o 
   4   0  24     1801.53     1783.49    102.06 o 
   5   0  24        7.09       50.85     44.25 o 
   6   0  24       13.90       52.75     47.84 o 
   7   0  24      120.73      125.60     57.41 o 
   8   0  24      168.68      101.94     97.52 o 
   9   0  24       46.45      133.45     65.76 o 
  -9   1  24        7.98       30.06     35.53 o 
  -8   1  24       24.70       16.14     13.64 o 
  -7   1  24        3.41       17.13     12.00 o 
  -6   1  24      146.91      153.64     10.01 o 
  -5   1  24      217.05      228.73     15.74 o 
  -4   1  24      569.94      559.84     17.17 o 
  -3   1  24       22.16       32.47     10.96 o 
  -2   1  24      248.73      199.31     18.33 o 
  -1   1  24       15.01       29.46     11.17 o 
   0   1  24      809.46      753.52     30.16 o 
   1   1  24        2.83       -3.11      9.41 o 
   2   1  24       60.13       78.10     22.84 o 
   3   1  24      181.20      159.58     35.99 o 
   4   1  24      347.83      354.06     39.89 o 
   5   1  24       46.06       62.48     27.77 o 
   6   1  24        6.67        4.00     28.42 o 
   7   1  24        3.12        8.64     29.85 o 
   8   1  24      416.56      455.43     47.59 o 
   9   1  24        6.52       -2.25     38.11 o 
 -10   2  24     1025.77      993.36     97.00 o 
  -9   2  24        0.11       26.32     30.28 o 
  -8   2  24     2370.16     2368.78     54.95 o 
  -7   2  24       35.61       31.03     16.72 o 
  -6   2  24     1807.88     1657.50     76.34 o 
  -5   2  24        1.18       10.77     11.14 o 
  -4   2  24       74.13       79.43     11.30 o 
  -3   2  24       68.80       53.44     12.40 o 
  -2   2  24      261.61      265.83     16.37 o 
  -1   2  24      100.12      108.77     14.33 o 
   0   2  24     4899.28     4811.32    136.36 o 
   1   2  24      100.88       92.90     10.10 o 
   2   2  24     3407.94     3291.77    124.04 o 
   3   2  24        8.37        6.17     20.94 o 
   4   2  24     2408.31     2420.82     72.96 o 
   5   2  24        8.15        4.73     29.64 o 
   6   2  24      267.80      345.10     44.54 o 
   7   2  24        5.62        2.08     25.66 o 
   8   2  24        7.04      -32.01     32.01 o 
   9   2  24        1.75       18.77     34.77 o 
 -10   3  24      179.02      204.61     67.72 o 
  -9   3  24      167.74      124.77     35.72 o 
  -8   3  24       47.01       81.40     35.66 o 
  -7   3  24      228.56      266.80     28.27 o 
  -6   3  24      276.51      356.65     53.32 o 
  -5   3  24        2.04        4.56     12.81 o 
  -4   3  24      444.23      456.25     23.39 o 
  -3   3  24       83.74      106.48     15.36 o 
  -2   3  24        4.28       -5.47     12.27 o 
  -1   3  24       13.70        6.95     11.75 o 
   0   3  24       12.93       41.54     14.33 o 
   1   3  24        4.69       19.37      9.88 o 
   2   3  24       84.63      105.61     18.58 o 
   3   3  24       22.36       21.55     13.08 o 
   4   3  24      696.82      639.28     44.02 o 
   5   3  24       78.27       55.63     16.95 o 
   6   3  24       50.74       58.83     26.67 o 
   7   3  24       19.77       45.63     27.51 o 
   8   3  24       71.94       70.54     33.25 o 
  -9   4  24        9.01      -10.29     68.74 o 
  -8   4  24      322.02      337.63     41.78 o 
  -7   4  24       10.66        8.40     67.42 o 
  -6   4  24     1066.38     1164.84     62.42 o 
  -5   4  24        5.78       38.05     25.46 o 
  -4   4  24      834.28      919.54     43.44 o 
  -3   4  24        5.14       -5.18     13.79 o 
  -2   4  24      991.72     1048.90     33.10 o 
  -1   4  24        4.18       29.62     23.37 o 
   0   4  24      434.14      425.88     26.71 o 
   1   4  24      137.36      119.12     22.82 o 
   2   4  24      327.11      350.05     26.35 o 
   3   4  24        4.04        9.59     17.76 o 
   4   4  24      806.09      780.66     37.92 o 
   5   4  24       36.38       31.67     21.28 o 
   6   4  24      632.13      710.24     50.31 o 
   7   4  24       30.54       -0.51     31.09 o 
  -7   5  24        1.22      -33.96     33.96 o 
  -6   5  24      875.63      945.28     64.17 o 
  -5   5  24        6.47       11.21     15.34 o 
  -4   5  24      344.36      355.65     24.07 o 
  -3   5  24       69.39       77.18     19.50 o 
  -2   5  24      991.24     1059.16     41.01 o 
  -1   5  24       74.96       73.25     24.57 o 
   0   5  24       98.26      109.79     21.75 o 
   1   5  24        2.35       -6.45     23.13 o 
   2   5  24       57.48       73.02     21.50 o 
   3   5  24        0.16       -3.28     22.76 o 
   4   5  24      183.67      124.53     22.26 o 
   5   5  24        0.56        4.81     20.51 o 
  -4   6  24     1031.78      961.16     46.39 o 
  -3   6  24        3.44       27.36     34.46 o 
  -2   6  24      656.04      674.44     39.06 o 
  -1   6  24        4.42       14.10     24.23 o 
   0   6  24      113.71       83.41     28.15 o 
   1   6  24        3.19      -13.92     22.21 o 
   2   6  24      310.86      263.34     65.42 o 
   3   6  24       12.35      -30.13     66.90 o 
  -9   1  25       21.72       31.05     44.62 o 
  -8   1  25       50.21       48.98     29.29 o 
  -7   1  25       97.13      100.60     20.22 o 
  -6   1  25       27.64       20.49      8.37 o 
  -5   1  25        3.78       -1.57     10.29 o 
  -4   1  25     2001.56     1992.92     30.76 o 
  -3   1  25       27.73       25.42     10.56 o 
  -2   1  25     3703.06     3911.97     50.63 o 
  -1   1  25       14.14       25.08     10.96 o 
   0   1  25     2517.45     2455.57     47.77 o 
   1   1  25       71.42       45.39     11.19 o 
   2   1  25       95.51       95.67     24.45 o 
   3   1  25       52.69       36.84     27.08 o 
   4   1  25       82.38       80.52     31.58 o 
   5   1  25       25.66       24.80     25.76 o 
   6   1  25      627.94      654.82     53.46 o 
   7   1  25        9.80       -6.85     30.06 o 
   8   1  25     1148.18     1274.93     76.18 o 
 -10   2  25      303.14      332.73     71.25 o 
  -9   2  25        9.94      -47.47     47.47 o 
  -8   2  25      142.31      113.56     16.01 o 
  -7   2  25        4.42       -5.72     13.50 o 
  -6   2  25      176.50      204.14     25.42 o 
  -5   2  25       53.92       51.24     10.05 o 
  -4   2  25        2.83        2.54      9.85 o 
  -3   2  25       63.24       69.56     13.16 o 
  -2   2  25       70.15       58.09     13.45 o 
  -1   2  25       61.78       69.10     19.40 o 
   0   2  25      400.63      440.22     22.96 o 
   1   2  25       15.88       19.36     11.58 o 
   2   2  25     1814.20     1806.92     63.88 o 
   3   2  25        2.15       -3.77     21.33 o 
   4   2  25        0.35      -29.48     29.48 o 
   5   2  25       23.26       39.80     30.56 o 
   6   2  25      743.84      711.69     56.97 o 
   7   2  25       10.78      -36.90     36.90 o 
   8   2  25       72.91       98.90     42.44 o 
  -9   3  25       17.97      -69.14     87.06 o 
  -8   3  25     1134.90     1186.39     70.70 o 
  -7   3  25       13.95        8.53     22.69 o 
  -6   3  25      501.95      524.40     61.03 o 
  -5   3  25        0.07       10.94     16.35 o 
  -4   3  25      200.94      260.93     25.57 o 
  -3   3  25        0.79        3.94     15.08 o 
  -2   3  25     4089.13     3866.88    105.02 o 
  -1   3  25       48.83       11.33     12.16 o 
   0   3  25     1487.34     1482.78     47.14 o 
   1   3  25        4.30       -8.02      8.02 o 
   2   3  25      697.93      678.98     31.20 o 
   3   3  25      226.65      206.72     17.02 o 
   4   3  25      384.88      301.48     34.64 o 
   5   3  25       33.24       31.74     24.30 o 
   6   3  25      494.23      584.09     42.67 o 
   7   3  25        4.32       16.59     26.19 o 
  -8   4  25      298.77      260.15     41.11 o 
  -7   4  25       52.04       85.65     65.53 o 
  -6   4  25       17.39       39.94     28.17 o 
  -5   4  25       34.01       36.35     17.66 o 
  -4   4  25     1329.89     1303.05     46.27 o 
  -3   4  25        5.93        9.94     20.95 o 
  -2   4  25       28.72       52.65     18.47 o 
  -1   4  25        5.48       28.68     26.26 o 
   0   4  25     2951.76     2980.53     76.05 o 
   1   4  25        2.67       -1.18     13.96 o 
   2   4  25      150.25      100.15     31.28 o 
   3   4  25       22.74       25.50     16.20 o 
   4   4  25      250.74      232.15     38.16 o 
   5   4  25       19.06       -4.47     29.39 o 
   6   4  25      556.61      570.33     62.55 o 
  -6   5  25     1356.50     1570.67     92.90 o 
  -5   5  25       74.85       96.98     38.88 o 
  -4   5  25     1111.15      979.24     84.13 o 
  -3   5  25        1.43       -4.00     16.61 o 
  -2   5  25      160.00      205.49     25.32 o 
  -1   5  25      140.25      133.15     24.47 o 
   0   5  25     1423.97     1456.96     58.00 o 
   1   5  25       14.63      -10.08     21.02 o 
   2   5  25      719.04      690.42     40.91 o 
   3   5  25      105.55      116.87     25.85 o 
   4   5  25      542.91      512.83     32.38 o 
  -3   6  25        0.10      -32.59     58.33 o 
  -2   6  25        0.19      -20.07     20.07 o 
  -1   6  25       56.66       49.13     23.30 o 
   0   6  25      166.44      124.90     32.24 o 
   1   6  25       62.24       80.99     25.81 o 
  -8   0  26     1230.95     1373.65     90.40 o 
  -7   0  26      154.18      203.91     45.88 o 
  -6   0  26     6679.79     6686.81    115.49 o 
  -5   0  26       40.27       32.31     16.68 o 
  -4   0  26     3520.26     3587.85     68.13 o 
  -3   0  26       13.47       22.90     20.79 o 
  -2   0  26       98.91       83.44     18.50 o 
  -1   0  26       54.57       55.59     19.99 o 
   0   0  26       15.97       31.62     19.06 o 
   1   0  26        2.25      -32.42     32.42 o 
   2   0  26     1953.04     1929.20     72.65 o 
   3   0  26       95.29      119.80     47.59 o 
   4   0  26     2941.48     3109.43    146.06 o 
   5   0  26       12.94      -43.42     47.72 o 
   6   0  26     1069.45     1288.01    105.99 o 
   7   0  26       24.20       84.63     58.06 o 
   8   0  26      493.60      581.44     96.84 o 
  -7   1  26        0.46        9.98     14.19 o 
  -6   1  26       43.98       38.43     11.28 o 
  -5   1  26      101.14      113.03     11.73 o 
  -4   1  26        7.65        4.21     10.33 o 
  -3   1  26       61.44       46.99     12.46 o 
  -2   1  26        6.10        1.69     12.80 o 
  -1   1  26       58.89       58.92     16.23 o 
   0   1  26       28.61       57.73     11.32 o 
   1   1  26       17.76        8.41     16.02 o 
   2   1  26      735.07      751.68     46.18 o 
   3   1  26       42.77       40.24     27.35 o 
   4   1  26       59.12       75.29     31.62 o 
   5   1  26       19.95       13.47     27.67 o 
   6   1  26      182.51      214.21     38.01 o 
   7   1  26       11.92       49.09     37.22 o 
   8   1  26       70.46       59.77     40.49 o 
  -9   2  26        4.72       65.94     49.31 o 
  -8   2  26      501.76      221.92    245.35 o 
  -7   2  26        0.75       -3.57     15.43 o 
  -6   2  26     1578.90     1781.87     48.72 o 
  -5   2  26        7.40        6.36      8.76 o 
  -4   2  26     1503.03     1582.77     30.75 o 
  -3   2  26       23.70       16.07     13.05 o 
  -2   2  26      438.04      470.56     18.82 o 
  -1   2  26      194.68      189.03     17.06 o 
   0   2  26      121.71      123.73     17.86 o 
   1   2  26       55.89       85.63     27.58 o 
   2   2  26      980.61     1067.68     48.22 o 
   3   2  26       17.62       39.04     25.47 o 
   4   2  26     2153.45     2353.63     76.16 o 
   5   2  26       28.84       25.23     48.37 o 
   6   2  26     1816.41     2109.74     89.40 o 
   7   2  26       27.42       50.55     37.86 o 
  -8   3  26     1003.38     1029.43     54.57 o 
  -7   3  26       76.26       89.75     29.41 o 
  -6   3  26      229.85      297.95     45.50 o 
  -5   3  26       21.97       28.36     10.92 o 
  -4   3  26      243.15      213.00     26.75 o 
  -3   3  26        6.15        5.49     13.93 o 
  -2   3  26     1082.59     1127.15     55.68 o 
  -1   3  26        0.50        3.99     13.61 o 
   0   3  26        1.03       12.11     13.46 o 
   1   3  26       59.73       48.54     16.79 o 
   2   3  26      929.26      860.89     44.54 o 
   3   3  26       58.69       24.61     24.06 o 
   4   3  26      966.77     1062.01     72.36 o 
   5   3  26       14.85       -2.59     21.99 o 
   6   3  26        7.53       28.76     36.25 o 
   7   3  26        4.91      -27.43     39.22 o 
  -7   4  26        0.73        8.95     45.31 o 
  -6   4  26      110.87      125.09     45.97 o 
  -5   4  26      139.36       95.36     29.16 o 
  -4   4  26     1389.09     1410.79     67.60 o 
  -3   4  26        0.34      -21.01     21.01 o 
  -2   4  26     2334.84     2311.98     61.28 o 
  -1   4  26       71.44       87.84     20.64 o 
   0   4  26     1045.22     1086.39     38.49 o 
   1   4  26       10.27        8.86     19.20 o 
   2   4  26      146.62      184.20     28.76 o 
   3   4  26       12.25       40.23     18.05 o 
   4   4  26     1051.64     1090.68     68.69 o 
   5   4  26        4.71       10.76     29.55 o 
  -5   5  26       29.59       25.67     32.92 o 
  -4   5  26      369.43      380.11     92.70 o 
  -3   5  26        4.39       10.13     17.05 o 
  -2   5  26      463.41      430.10     32.33 o 
  -1   5  26       29.66       36.37     20.96 o 
   0   5  26       88.41       76.38     21.63 o 
   1   5  26        2.58      -12.59     24.12 o 
   2   5  26     1016.25     1001.60     46.81 o 
   3   5  26        0.90       23.26     19.28 o 
  -7   1  27       26.10       31.75     17.89 o 
  -6   1  27      380.54      379.59     22.81 o 
  -5   1  27      268.54      275.11     14.40 o 
  -4   1  27       18.84       19.27     14.30 o 
  -3   1  27       12.41        2.90     10.87 o 
  -2   1  27      894.09      901.24     24.69 o 
  -1   1  27       39.59       43.60     10.51 o 
   0   1  27     7036.79     6945.84    178.39 o 
   1   1  27       52.79       53.49     26.38 o 
   2   1  27     4818.58     4955.49    130.65 o 
   3   1  27        1.20       38.83     25.33 o 
   4   1  27      391.11      395.64     39.85 o 
   5   1  27       77.63      113.45     42.93 o 
   6   1  27      279.01      403.27     58.04 o 
   7   1  27        3.69       -0.32     32.11 o 
  -9   2  27       21.39      110.01     89.57 o 
  -8   2  27      242.18      239.20     58.70 o 
  -7   2  27        0.48       20.10     22.99 o 
  -6   2  27      561.96      591.19     36.17 o 
  -5   2  27       84.20       77.11     12.99 o 
  -4   2  27      422.27      417.20     18.56 o 
  -3   2  27       23.67       38.42     15.23 o 
  -2   2  27       65.27       66.79     12.98 o 
  -1   2  27      165.70      172.41     21.63 o 
   0   2  27      692.24      795.40     53.11 o 
   1   2  27       51.56       89.54     25.50 o 
   2   2  27      289.78      340.16     35.15 o 
   3   2  27       46.55        0.49     29.04 o 
   4   2  27       92.88       70.48     34.24 o 
   5   2  27        0.06       -8.90     30.25 o 
   6   2  27       29.65       52.60     33.52 o 
   7   2  27       10.69       29.05     33.33 o 
  -8   3  27      593.27      609.77     45.23 o 
  -7   3  27       33.43       22.35     39.52 o 
  -6   3  27     1090.69     1203.43     70.88 o 
  -5   3  27       22.00       25.42     61.62 o 
  -4   3  27      231.25      214.11     21.69 o 
  -3   3  27       24.80       13.09     26.52 o 
  -2   3  27      963.20      940.87     31.28 o 
  -1   3  27       40.73       44.34     15.75 o 
   0   3  27     1060.84     1009.01     34.11 o 
   1   3  27        0.27        6.69     15.48 o 
   2   3  27     1126.64     1092.68     61.87 o 
   3   3  27       31.52      -11.16     18.69 o 
   4   3  27     2093.74     2294.55     90.21 o 
   5   3  27       28.26       63.89     33.63 o 
   6   3  27        9.54       22.92     32.33 o 
  -6   4  27     1422.67     1562.25     89.05 o 
  -5   4  27        9.81      -46.03     46.03 o 
  -4   4  27        0.62       11.25     18.13 o 
  -3   4  27       33.52       34.19     25.56 o 
  -2   4  27      846.40      815.28     29.47 o 
  -1   4  27        0.16       -0.20     16.28 o 
   0   4  27       16.28       17.76     21.04 o 
   1   4  27       11.58       14.92     16.44 o 
   2   4  27        7.91       26.93     17.22 o 
   3   4  27        0.02      -22.64     22.64 o 
   4   4  27      173.82      208.90     37.61 o 
  -4   5  27     1861.28     1992.26     87.36 o 
  -3   5  27       21.94       35.07     18.85 o 
  -2   5  27      296.36      272.87     32.34 o 
  -1   5  27       31.66       29.27     19.26 o 
   0   5  27       39.80       65.63     28.38 o 
   1   5  27        1.36      -21.32     21.32 o 
   2   5  27      411.30      450.22     37.95 o 
  -6   0  28      111.43       93.47     16.67 o 
  -5   0  28       13.98       19.28     19.11 o 
  -4   0  28     3130.49     3190.98     65.78 o 
  -3   0  28       10.25       -4.79     13.26 o 
  -2   0  28     5202.74     5099.62     99.42 o 
  -1   0  28       25.66       25.08     23.55 o 
   0   0  28     1268.01     1265.14     55.80 o 
   1   0  28       39.15       94.19     36.96 o 
   2   0  28      293.95      315.57     40.96 o 
   3   0  28      106.87      153.35     48.07 o 
   4   0  28      305.06      313.68     58.70 o 
   5   0  28        2.41       -8.68     46.18 o 
   6   0  28     1272.02     1290.40    114.21 o 
   7   0  28        0.11       81.01    103.01 o 
  -8   1  28       10.52       62.63     75.55 o 
  -7   1  28        7.49       -0.25     32.25 o 
  -6   1  28       42.09       53.45     23.33 o 
  -5   1  28       41.21       27.72     11.08 o 
  -4   1  28        0.25       -8.07     11.22 o 
  -3   1  28        9.36       20.33     12.37 o 
  -2   1  28      144.92      149.47     14.47 o 
  -1   1  28       63.52       50.22     12.11 o 
   0   1  28      136.97      128.16     17.77 o 
   1   1  28        6.31      -24.27     24.41 o 
   2   1  28       55.56       42.39     27.99 o 
   3   1  28       17.07       15.22     24.49 o 
   4   1  28      471.33      486.22     43.97 o 
   5   1  28       19.08       46.17     30.68 o 
   6   1  28       59.89      104.02     41.07 o 
  -8   2  28      238.26      276.45     64.07 o 
  -7   2  28       33.48       57.69     21.90 o 
  -6   2  28        9.28       11.28     19.25 o 
  -5   2  28       27.29       15.79     12.42 o 
  -4   2  28     1567.56     1562.72     29.27 o 
  -3   2  28       35.55       33.88     14.33 o 
  -2   2  28     2788.09     2647.59     80.41 o 
  -1   2  28       72.55       50.34     14.59 o 
   0   2  28      491.63      563.34     42.27 o 
   1   2  28        0.27       18.68     25.76 o 
   2   2  28      134.01      116.73     38.90 o 
   3   2  28       19.18       15.98     34.07 o 
   4   2  28      129.68      117.68     37.47 o 
   5   2  28       49.90       32.15     35.20 o 
   6   2  28      450.42      417.45     50.27 o 
  -7   3  28       57.55       61.96     26.50 o 
  -6   3  28      342.71      325.35     41.38 o 
  -5   3  28        7.74       17.27     21.82 o 
  -4   3  28      740.28      766.42     33.90 o 
  -3   3  28       20.11       30.07     16.72 o 
  -2   3  28      247.80      270.79     25.69 o 
  -1   3  28        6.28      -15.07     15.07 o 
   0   3  28     1541.29     1601.89     56.96 o 
   1   3  28        7.27      -25.46     25.46 o 
   2   3  28        9.19       20.39     26.36 o 
   3   3  28        4.74       27.52     28.61 o 
   4   3  28      351.46      381.03     49.60 o 
   5   3  28       12.59       28.54     41.68 o 
  -5   4  28       39.15       -2.85     40.17 o 
  -4   4  28      823.15      933.44     39.77 o 
  -3   4  28       16.80       44.67     22.84 o 
  -2   4  28     1255.44     1330.05     55.92 o 
  -1   4  28       14.28       23.98     23.67 o 
   0   4  28     1363.37     1287.65     48.80 o 
   1   4  28       21.40       20.68     37.11 o 
   2   4  28      875.89      888.39     47.33 o 
   3   4  28        9.09       28.97     28.41 o 
  -8   1  29      920.98      974.86     85.71 o 
  -7   1  29       12.68        7.64     36.42 o 
  -6   1  29     4296.06     4202.21    105.00 o 
  -5   1  29      330.41      311.60     22.49 o 
  -4   1  29     1175.69     1114.60     25.92 o 
  -3   1  29       34.42       45.80     12.60 o 
  -2   1  29       10.24       27.01     11.59 o 
  -1   1  29       51.57       53.40     12.67 o 
   0   1  29      222.85      177.33     44.30 o 
   1   1  29       21.42       47.74     24.46 o 
   2   1  29     2401.60     2463.18     75.11 o 
   3   1  29        0.90       -5.59     24.38 o 
   4   1  29     1796.15     1893.77     81.14 o 
   5   1  29       65.74       44.01     31.85 o 
   6   1  29       63.97       20.78     37.47 o 
  -7   2  29       36.96       39.96     18.61 o 
  -6   2  29       58.11       71.49     22.91 o 
  -5   2  29        0.08        2.14     21.40 o 
  -4   2  29      387.91      344.76     39.93 o 
  -3   2  29        6.32        1.10     12.21 o 
  -2   2  29      303.90      302.69     20.58 o 
  -1   2  29       73.07       50.11     24.57 o 
   0   2  29      623.20      669.52     46.14 o 
   1   2  29       50.35       99.63     45.07 o 
   2   2  29     1432.57     1433.35     94.92 o 
   3   2  29       33.76       16.70     29.61 o 
   4   2  29       34.63       52.00     41.64 o 
   5   2  29        7.57       14.19     30.26 o 
  -6   3  29      667.28      663.69     37.25 o 
  -5   3  29        0.42       -5.13     24.39 o 
  -4   3  29      647.21      686.40     34.39 o 
  -3   3  29       10.76       11.49     22.49 o 
  -2   3  29      341.61      256.57     22.69 o 
  -1   3  29        0.25      -11.08     22.11 o 
   0   3  29      370.68      401.26     43.38 o 
   1   3  29        1.18       32.33     26.47 o 
   2   3  29      205.21      229.72     41.72 o 
   3   3  29        2.50       31.84     30.05 o 
   4   3  29      911.55      864.36     79.58 o 
  -4   4  29      757.05      828.61     89.97 o 
  -3   4  29        0.40      -22.19     29.70 o 
  -2   4  29       54.22       40.16     20.02 o 
  -1   4  29        4.57       36.83     24.18 o 
   0   4  29      508.72      526.53     40.37 o 
   1   4  29        0.86       -9.61     18.26 o 
   2   4  29      614.84      675.47     57.52 o 
  -5   0  30        4.90       12.01     14.73 o 
  -4   0  30       21.11       22.94     20.53 o 
  -3   0  30        2.11        5.58     17.70 o 
  -2   0  30     2110.76     2055.38     48.57 o 
  -1   0  30       19.22        5.68     16.63 o 
   0   0  30     7600.35     8073.80    214.08 o 
   1   0  30       48.11        7.29     32.49 o 
   2   0  30     1165.41     1301.62    106.61 o 
   3   0  30       62.42       81.64     37.80 o 
   4   0  30      132.82       75.44     40.02 o 
   5   0  30        4.02      -30.48     38.49 o 
  -7   1  30        3.10        5.25     58.33 o 
  -6   1  30      278.21      325.53     62.70 o 
  -5   1  30       16.12       32.77     14.61 o 
  -4   1  30      272.17      231.34     18.29 o 
  -3   1  30        4.47       -4.71     14.07 o 
  -2   1  30      227.73      203.59     16.36 o 
  -1   1  30       69.87       59.95     21.52 o 
   0   1  30      202.88      229.31     26.12 o 
   1   1  30        6.41       20.29     20.28 o 
   2   1  30      367.42      404.15     41.06 o 
   3   1  30       32.61       43.05     37.21 o 
   4   1  30       71.64       81.44     33.28 o 
   5   1  30        2.03       28.58     35.88 o 
  -6   2  30       18.07       25.82     21.26 o 
  -5   2  30        2.69       -4.23     18.69 o 
  -4   2  30       11.13       27.27     13.21 o 
  -3   2  30       21.30       13.46     14.52 o 
  -2   2  30     1112.36     1165.47     45.98 o 
  -1   2  30        4.35       45.59     25.29 o 
   0   2  30     1570.09     1602.15     64.95 o 
   1   2  30       24.69       36.47     35.19 o 
   2   2  30     1114.01     1245.93     67.26 o 
   3   2  30       16.78      -22.52     32.78 o 
   4   2  30      100.13       96.27     46.41 o 
  -5   3  30        0.79       -8.66     46.19 o 
  -4   3  30       15.23       24.57     21.62 o 
  -3   3  30        6.13      -21.48     21.48 o 
  -2   3  30      758.15      804.60     46.87 o 
  -1   3  30        9.89       -5.49     22.56 o 
   0   3  30        9.21       14.02     28.39 o 
   1   3  30        0.37       10.15     29.08 o 
   2   3  30      810.84      821.67    118.95 o 
   3   3  30       14.84       -2.88     50.97 o 
  -5   1  31       15.76       36.72     39.35 o 
  -4   1  31     2555.33     2584.95     48.71 o 
  -3   1  31        0.72       -8.21     12.00 o 
  -2   1  31     2272.90     2294.68     54.13 o 
  -1   1  31       23.95       20.91     19.75 o 
   0   1  31       58.03       54.95     21.95 o 
   1   1  31       11.14       -1.04     19.68 o 
   2   1  31      242.62      228.09     40.49 o 
   3   1  31        0.58        6.12     27.58 o 
  -5   2  31        7.22       33.61     23.29 o 
  -4   2  31      271.76      227.73     25.38 o 
  -3   2  31        1.54       10.41     13.44 o 
  -2   2  31        9.14        0.70     18.66 o 
  -1   2  31       18.09       21.80     25.15 o 
   0   2  31      794.75      877.19     47.87 o 
   1   2  31        0.05       15.38     25.09 o 
   2   2  31       59.83       52.59     30.26 o 
   3   2  31        5.63      -59.75     60.94 o 
  -2   3  31      776.47      877.02     48.54 o 
  -1   3  31        2.97        1.52     22.00 o 
   0   3  31      506.51      478.58     67.13 o 
  -4   0  32      599.43      555.44     29.34 o 
  -3   0  32        2.23       -0.19     15.09 o 
  -2   0  32       37.47       18.52     41.06 o 
  -1   0  32       59.23       26.75     33.01 o 
   0   0  32      110.53       47.80     31.43 o 
   1   0  32       39.38       58.29     76.13 o 
   2   0  32     2611.41     2576.64    103.14 o 
  -4   1  32      295.10      268.09     21.07 o 
  -3   1  32        7.50       15.22     13.31 o 
  -2   1  32      160.74      125.60     24.37 o 
  -1   1  32       10.28       40.29     24.59 o 
   0   1  32      244.31      254.28     31.65 o 
   1   1  32       33.96       77.88     30.28 o 
   2   1  32      526.53      567.09     43.77 o 
  -2   2  32       36.32       47.32     31.07 o 
  -1   2  32        0.26       27.13     19.97 o 
   0   2  32      199.50      203.42     33.69 o 
                                                 
